# Supplementary material for: Hexa­kis­(μ2-4-amino-3,5-dimethyl-4H-1,2,4-triazole)hexa­aqua­tricobalt(II) naphthalene-1,5-disulfonate tetra­chloride
Source: Acta Crystallogr Sect E Struct Rep Online. 2012 Jun 2;68(Pt 7):m862. doi: 10.1107/S1600536812020417 (PMC3393145; doi:10.1107/S1600536812020417)
Supplement: Supplementary file 1 [file e-68-0m862-sup1.cif]

##############################################################################
#                                                                            #
# This CIF contains the data in a paper accepted for publication in          #
# Acta Crystallographica Section E. It conforms to the requirements of       #
# Notes for Authors for Acta Crystallographica Section E, and has been       #
# peer reviewed under the auspices of the IUCr Commission on Journals.       #
#                                                                            #
# Full details of the Crystallographic Information File format               #
# are given in the paper "The Crystallographic Information File (CIF):       #
# a New Standard Archive File for Crystallography" by S. R. Hall, F. H.      #
# Allen and I. D. Brown [Acta Cryst. (1991), A47, 655-685].                  #
#                                                                            #
# The current version of the core CIF dictionary is obtainable from          #
# ftp://ftp.iucr.org/pub/cif_core.dic.                                       #
#                                                                            #
# Software is freely available for graphical display of the structure(s)     #
# in this CIF. For information consult the CIF software page                 #
# http://www.iucr.org/resources/cif/software.                                #
#                                                                            #
# This file may be used for bona fide research purposes within the           #
# scientific community so long as proper attribution is given to the journal # 
# article from which it was obtained.                                        #
#                                                                            #
##############################################################################
data_I
_audit_creation_method     SHELXL-97
_chemical_name_systematic
;
Hexakis(\m~2~-4-amino-3,5-dimethyl-4<i>H</i>-
1,2,4-triazole)hexaaquatricobalt(II)
naphthalene-1,5-disulfonate tetrachloride
;
_chemical_name_common     ?
_chemical_formula_moiety     'C24 H60 Co3 N24 O6 6+, C10 H6 O6 S2 2-, 4(Cl -)'
_chemical_formula_sum     'C34 H66 Cl4 Co3 N24 O12 S2'
_chemical_formula_iupac     '[Co3 (C4 H8 N4)6 (H2 O)6] (C10 H6 O6 S2) Cl4'
_chemical_formula_weight     1385.82
_chemical_melting_point     ?
_symmetry_cell_setting     triclinic
_symmetry_space_group_name_H-M     'P -1'
_symmetry_space_group_name_Hall     '-P 1'
loop_
    _symmetry_equiv_pos_as_xyz
    'x, y, z'
    '-x, -y, -z'
_cell_length_a     11.1641(4)
_cell_length_b     12.2744(5)
_cell_length_c     13.2265(5)
_cell_angle_alpha     106.924(2)
_cell_angle_beta     99.622(3)
_cell_angle_gamma     103.452(2)
_cell_volume     1631.79(11)
_cell_formula_units_Z     1
_cell_measurement_reflns_used     3738
_cell_measurement_theta_min     2.15
_cell_measurement_theta_max     25.72
_cell_measurement_temperature     100(2)
_exptl_crystal_description     'block'
_exptl_crystal_colour     'pink'
_exptl_crystal_size_max     0.26
_exptl_crystal_size_mid     0.22
_exptl_crystal_size_min     0.20
_exptl_crystal_density_diffrn     1.410
_exptl_crystal_density_meas     ?
_exptl_crystal_density_method     'not measured'
_exptl_crystal_F_000     715
_exptl_absorpt_coefficient_mu     1.048
_exptl_absorpt_correction_type     multi-scan
_exptl_absorpt_process_details     '(SADABS; Bruker, 2001)'
_exptl_absorpt_correction_T_min     0.763
_exptl_absorpt_correction_T_max     0.815
_exptl_special_details
;
;
_diffrn_ambient_temperature     100(2)
_diffrn_radiation_type     'MoK\a'
_diffrn_radiation_wavelength     0.71073
_diffrn_radiation_source     'sealed tube'
_diffrn_radiation_monochromator     'graphite'
_diffrn_measurement_device_type     'Bruker SMART APEX CCD'
_diffrn_measurement_method     '\f and \w scans'
_diffrn_detector_area_resol_mean     ?
_diffrn_reflns_number     23481
_diffrn_reflns_av_R_equivalents     0.0429
_diffrn_reflns_av_sigmaI/netI     0.0481
_diffrn_reflns_theta_min     1.66
_diffrn_reflns_theta_max     26.00
_diffrn_reflns_theta_full     26.00
_diffrn_measured_fraction_theta_max     0.998
_diffrn_measured_fraction_theta_full     0.998
_diffrn_reflns_limit_h_min     -13
_diffrn_reflns_limit_h_max     13
_diffrn_reflns_limit_k_min     -15
_diffrn_reflns_limit_k_max     15
_diffrn_reflns_limit_l_min     -16
_diffrn_reflns_limit_l_max     16
_diffrn_standards_number     ?
_diffrn_standards_interval_count     ?
_diffrn_standards_interval_time     ?
_diffrn_standards_decay_%     ?
_refine_special_details
;
Refinement of <i>F</i>^2^ against ALL reflections. The weighted <i>R</i>-factor
<i>wR</i> and goodness of fit <i>S</i> are based on <i>F</i>^2^, conventional
<i>R</i>-factors <i>R</i> are based on <i>F</i>, with <i>F</i> set to zero for
negative <i>F</i>^2^. The threshold expression of <i>F</i>^2^ >
\s(<i>F</i>^2^) is used only for calculating <i>R</i>-factors(gt) <i>etc</i>.
and is not relevant to the choice of reflections for refinement.
<i>R</i>-factors based on <i>F</i>^2^ are statistically about twice as large
as those based on <i>F</i>, and <i>R</i>- factors based on ALL data will be
even larger.
;
_reflns_number_total     6410
_reflns_number_gt     5057
_reflns_threshold_expression     I>2\s(I)
_refine_ls_structure_factor_coef     Fsqd
_refine_ls_matrix_type     full
_refine_ls_R_factor_all     0.0594
_refine_ls_R_factor_gt     0.0475
_refine_ls_wR_factor_gt     0.1038
_refine_ls_wR_factor_ref     0.1078
_refine_ls_goodness_of_fit_ref     1.064
_refine_ls_restrained_S_all     1.064
_refine_ls_number_reflns     6410
_refine_ls_number_parameters     386
_refine_ls_number_restraints     0
_refine_ls_hydrogen_treatment     constr
_refine_ls_weighting_scheme     calc
_refine_ls_weighting_details
         'calc w=1/[\s^2^(Fo^2^)+(0.0427P)^2^+2.0543P] where P=(Fo^2^+2Fc^2^)/3'
_atom_sites_solution_hydrogens     geom
_atom_sites_solution_primary     direct
_atom_sites_solution_secondary     difmap
_refine_ls_shift/su_max     0.001
_refine_ls_shift/su_mean     0.000
_refine_diff_density_max     0.670
_refine_diff_density_min     -0.752
_refine_ls_extinction_method     'SHELXTL (Sheldrick, 2008)'
_refine_ls_extinction_coef     0.0020(5)
_refine_ls_extinction_expression
                                  'Fc^*^=kFc[1+0.001xFc^2^\l^3^/sin(2\q)]^-1/4^'
loop_
    _atom_type_symbol
    _atom_type_description
    _atom_type_scat_dispersion_real
    _atom_type_scat_dispersion_imag
    _atom_type_scat_source
    'C' 'C' 0.0033 0.0016
                         'International Tables Vol C Tables 4.2.6.8 and 6.1.1.4'
    'H' 'H' 0.0000 0.0000
                         'International Tables Vol C Tables 4.2.6.8 and 6.1.1.4'
    'Co' 'Co' 0.3494 0.9721
                         'International Tables Vol C Tables 4.2.6.8 and 6.1.1.4'
    'N' 'N' 0.0061 0.0033
                         'International Tables Vol C Tables 4.2.6.8 and 6.1.1.4'
    'O' 'O' 0.0106 0.0060
                         'International Tables Vol C Tables 4.2.6.8 and 6.1.1.4'
    'S' 'S' 0.1246 0.1234
                         'International Tables Vol C Tables 4.2.6.8 and 6.1.1.4'
    'Cl' 'Cl' 0.1484 0.1585
                         'International Tables Vol C Tables 4.2.6.8 and 6.1.1.4'
_computing_data_collection     'SMART (Bruker, 2007)'
_computing_cell_refinement     'SAINT (Bruker, 2007)'
_computing_data_reduction     'SAINT (Bruker, 2007)'
_computing_structure_solution     'SHELXTL (Sheldrick, 2008)'
_computing_structure_refinement     'SHELXTL (Sheldrick, 2008)'
_computing_molecular_graphics     'DIAMOND (Brandenburg, 1999)'
_computing_publication_material     'SHELXTL (Sheldrick, 2008)'
loop_
    _atom_site_type_symbol
    _atom_site_label
    _atom_site_fract_x
    _atom_site_fract_y
    _atom_site_fract_z
    _atom_site_U_iso_or_equiv
    _atom_site_adp_type
    _atom_site_calc_flag
    _atom_site_refinement_flags
    _atom_site_occupancy
    _atom_site_symmetry_multiplicity
    _atom_site_disorder_assembly
    _atom_site_disorder_group
    Co Co1 0.63106(4) 0.64428(4) 0.31065(4) 0.02470(13) Uani d . 1 1 . .
    Co Co2 0.5000 0.5000 0.5000 0.02126(15) Uani d S 1 2 . .
    O O1W 0.5966(2) 0.56654(19) 0.14192(17) 0.0265(5) Uani d . 1 1 . .
    H H1X 0.5055 0.5253 0.1106 0.040 Uiso d R 1 1 . .
    H H1Y 0.6234 0.6285 0.1105 0.040 Uiso d R 1 1 . .
    O O2W 0.6118(2) 0.79286(19) 0.27619(18) 0.0261(5) Uani d . 1 1 . .
    H H2X 0.6232 0.8578 0.3444 0.039 Uiso d R 1 1 . .
    H H2Y 0.5942 0.7753 0.1971 0.039 Uiso d R 1 1 . .
    O O3W 0.8229(2) 0.70517(19) 0.31226(18) 0.0268(5) Uani d . 1 1 . .
    H H3X 0.8292 0.7098 0.2406 0.040 Uiso d R 1 1 . .
    H H3Y 0.8764 0.7196 0.3845 0.040 Uiso d R 1 1 . .
    N N1 0.6573(2) 0.4793(2) 0.3235(2) 0.0223(6) Uani d . 1 1 . .
    N N2 0.6086(2) 0.4269(2) 0.3951(2) 0.0215(5) Uani d . 1 1 . .
    N N3 0.7090(2) 0.3163(2) 0.3066(2) 0.0213(5) Uani d . 1 1 . .
    N N4 0.7638(3) 0.2234(2) 0.2677(2) 0.0229(6) Uani d . 1 1 . .
    H H4A 0.7329 0.1885 0.1940 0.034 Uiso calc PR 0.667 1 . .
    H H4B 0.7436 0.1680 0.3001 0.034 Uiso calc PR 0.667 1 . .
    H H4C 0.8499 0.2545 0.2842 0.034 Uiso calc PR 0.667 1 . .
    N N5 0.4307(2) 0.5840(2) 0.2976(2) 0.0223(6) Uani d . 1 1 . .
    N N6 0.3797(2) 0.5345(2) 0.3702(2) 0.0210(5) Uani d . 1 1 . .
    N N7 0.2246(2) 0.5399(2) 0.2502(2) 0.0214(5) Uani d . 1 1 . .
    N N8 0.0988(2) 0.5242(2) 0.1957(2) 0.0233(6) Uani d . 1 1 . .
    H H8A 0.0997 0.5532 0.1398 0.035 Uiso calc PR 0.667 1 . .
    H H8B 0.0604 0.5640 0.2434 0.035 Uiso calc PR 0.667 1 . .
    H H8C 0.0549 0.4451 0.1687 0.035 Uiso calc PR 0.667 1 . .
    N N9 0.6756(2) 0.7319(2) 0.4850(2) 0.0234(6) Uani d . 1 1 . .
    N N10 0.6331(2) 0.6759(2) 0.5555(2) 0.0214(5) Uani d . 1 1 . .
    N N11 0.7398(2) 0.8597(2) 0.6501(2) 0.0228(6) Uani d . 1 1 . .
    N N12 0.7993(3) 0.9696(2) 0.7368(2) 0.0302(7) Uani d . 1 1 . .
    H H12A 0.8319 1.0268 0.7095 0.045 Uiso calc PR 0.667 1 . .
    H H12B 0.8632 0.9615 0.7839 0.045 Uiso calc PR 0.667 1 . .
    H H12C 0.7411 0.9911 0.7727 0.045 Uiso calc PR 0.667 1 . .
    C C1 0.7852(3) 0.4237(3) 0.1853(3) 0.0292(7) Uani d . 1 1 . .
    H H1D 0.8529 0.5001 0.2143 0.044 Uiso calc R 1 1 . .
    H H1E 0.7246 0.4222 0.1217 0.044 Uiso calc R 1 1 . .
    H H1F 0.8225 0.3584 0.1635 0.044 Uiso calc R 1 1 . .
    C C2 0.7179(3) 0.4095(3) 0.2710(2) 0.0213(6) Uani d . 1 1 . .
    C C3 0.6427(3) 0.3295(3) 0.3836(2) 0.0204(6) Uani d . 1 1 . .
    C C4 0.6189(3) 0.2409(3) 0.4412(2) 0.0206(6) Uani d . 1 1 . .
    H H4D 0.5658 0.2627 0.4911 0.031 Uiso calc R 1 1 . .
    H H4E 0.7003 0.2410 0.4829 0.031 Uiso calc R 1 1 . .
    H H4F 0.5751 0.1611 0.3874 0.031 Uiso calc R 1 1 . .
    C C5 0.3332(3) 0.6312(3) 0.1326(3) 0.0209(6) Uani d . 1 1 . .
    H H5D 0.4186 0.6815 0.1396 0.031 Uiso calc R 1 1 . .
    H H5E 0.2731 0.6780 0.1321 0.031 Uiso calc R 1 1 . .
    H H5F 0.3068 0.5630 0.0642 0.031 Uiso calc R 1 1 . .
    C C6 0.3351(3) 0.5871(3) 0.2273(2) 0.0219(6) Uani d . 1 1 . .
    C C7 0.2558(3) 0.5085(3) 0.3398(2) 0.0219(6) Uani d . 1 1 . .
    C C8 0.1563(3) 0.4586(3) 0.3906(3) 0.0287(7) Uani d . 1 1 . .
    H H8D 0.1968 0.4413 0.4533 0.043 Uiso calc R 1 1 . .
    H H8E 0.0959 0.3850 0.3367 0.043 Uiso calc R 1 1 . .
    H H8F 0.1110 0.5169 0.4150 0.043 Uiso calc R 1 1 . .
    C C9 0.8092(3) 0.9393(3) 0.5089(3) 0.0281(7) Uani d . 1 1 . .
    H H9A 0.7569 0.9922 0.5030 0.042 Uiso calc R 1 1 . .
    H H9B 0.8251 0.9038 0.4377 0.042 Uiso calc R 1 1 . .
    H H9C 0.8905 0.9853 0.5627 0.042 Uiso calc R 1 1 . .
    C C10 0.7414(3) 0.8433(3) 0.5442(2) 0.0211(6) Uani d . 1 1 . .
    C C11 0.6736(3) 0.7529(3) 0.6545(2) 0.0231(7) Uani d . 1 1 . .
    C C12 0.6622(3) 0.7396(3) 0.7613(3) 0.0245(7) Uani d . 1 1 . .
    H H12D 0.6123 0.6577 0.7490 0.037 Uiso calc R 1 1 . .
    H H12E 0.6196 0.7953 0.7974 0.037 Uiso calc R 1 1 . .
    H H12F 0.7473 0.7569 0.8079 0.037 Uiso calc R 1 1 . .
    S S1 1.06020(7) 0.26397(7) 0.94747(6) 0.02274(18) Uani d . 1 1 . .
    O O1 1.1780(2) 0.32512(18) 1.03387(17) 0.0229(5) Uani d . 1 1 . .
    O O2 1.0829(2) 0.21065(18) 0.84071(17) 0.0222(5) Uani d . 1 1 . .
    O O3 0.9768(2) 0.33792(18) 0.94574(17) 0.0238(5) Uani d . 1 1 . .
    C C13 0.7946(3) 0.0438(3) 1.0283(2) 0.0211(6) Uani d . 1 1 . .
    H H13 0.7140 0.0431 1.0427 0.025 Uiso calc R 1 1 . .
    C C14 0.8632(3) 0.1383(3) 1.0024(3) 0.0235(7) Uani d . 1 1 . .
    H H14 0.8283 0.2011 0.9992 0.028 Uiso calc R 1 1 . .
    C C15 0.9796(3) 0.1417(3) 0.9818(3) 0.0229(7) Uani d . 1 1 . .
    C C16 1.0358(3) 0.0482(3) 0.9874(3) 0.0226(6) Uani d . 1 1 . .
    C C17 1.1565(3) 0.0484(3) 0.9670(3) 0.0245(7) Uani d . 1 1 . .
    H H17 1.2041 0.1126 0.9501 0.029 Uiso calc R 1 1 . .
    Cl Cl1 0.45668(16) 0.91733(15) 0.39605(14) 0.0331(4) Uani d P 0.50 1 . .
    Cl Cl2 0.47349(13) 0.01196(12) 0.18426(11) 0.0180(3) Uani d P 0.50 1 . .
    Cl Cl3 0.57922(14) 0.65370(13) 0.97649(13) 0.0249(3) Uani d P 0.50 1 . .
    Cl Cl4 0.95318(12) 0.22467(12) 0.48318(11) 0.0172(3) Uani d P 0.50 1 . .
loop_
    _atom_site_aniso_label
    _atom_site_aniso_U_11
    _atom_site_aniso_U_22
    _atom_site_aniso_U_33
    _atom_site_aniso_U_12
    _atom_site_aniso_U_13
    _atom_site_aniso_U_23
    Co1 0.0198(2) 0.0236(2) 0.0234(2) 0.00047(17) 0.00243(17) 0.00400(18)
    Co2 0.0170(3) 0.0209(3) 0.0225(3) 0.0040(2) 0.0033(2) 0.0048(2)
    O1W 0.0259(12) 0.0256(11) 0.0212(11) 0.0007(9) 0.0044(9) 0.0047(9)
    O2W 0.0255(12) 0.0253(11) 0.0179(11) -0.0031(9) 0.0005(9) 0.0047(9)
    O3W 0.0229(12) 0.0313(12) 0.0218(11) 0.0013(9) 0.0037(9) 0.0094(10)
    N1 0.0169(13) 0.0225(13) 0.0235(14) 0.0027(10) 0.0053(11) 0.0043(11)
    N2 0.0226(13) 0.0186(12) 0.0208(13) 0.0064(10) 0.0067(11) 0.0024(10)
    N3 0.0245(13) 0.0222(13) 0.0171(13) 0.0120(11) 0.0064(11) 0.0022(10)
    N4 0.0327(15) 0.0256(14) 0.0203(13) 0.0210(12) 0.0139(11) 0.0085(11)
    N5 0.0223(14) 0.0188(13) 0.0214(14) 0.0036(10) 0.0026(11) 0.0039(10)
    N6 0.0180(13) 0.0211(13) 0.0213(13) 0.0045(10) 0.0047(10) 0.0047(11)
    N7 0.0188(13) 0.0228(13) 0.0201(13) 0.0043(10) 0.0037(10) 0.0059(11)
    N8 0.0166(13) 0.0243(13) 0.0256(14) 0.0034(10) -0.0009(11) 0.0092(11)
    N9 0.0232(14) 0.0245(13) 0.0205(13) 0.0048(11) 0.0048(11) 0.0070(11)
    N10 0.0196(13) 0.0203(13) 0.0206(13) 0.0054(10) 0.0033(10) 0.0029(11)
    N11 0.0217(13) 0.0240(13) 0.0172(13) 0.0037(11) 0.0059(10) 0.0012(10)
    N12 0.0273(15) 0.0239(14) 0.0193(14) -0.0075(11) 0.0020(11) -0.0079(11)
    C1 0.0257(17) 0.0386(19) 0.0260(17) 0.0113(15) 0.0110(14) 0.0111(15)
    C2 0.0212(15) 0.0205(15) 0.0180(15) 0.0050(12) 0.0011(12) 0.0036(12)
    C3 0.0204(15) 0.0189(14) 0.0169(15) 0.0054(12) 0.0011(12) 0.0011(12)
    C4 0.0187(15) 0.0227(15) 0.0230(16) 0.0110(12) 0.0063(12) 0.0074(13)
    C5 0.0148(14) 0.0225(15) 0.0265(16) 0.0034(12) 0.0041(12) 0.0125(13)
    C6 0.0221(16) 0.0212(15) 0.0148(15) 0.0014(12) 0.0024(12) 0.0003(12)
    C7 0.0194(16) 0.0245(15) 0.0153(15) 0.0025(12) 0.0023(12) 0.0018(12)
    C8 0.0263(17) 0.0353(18) 0.0307(18) 0.0078(14) 0.0070(14) 0.0217(15)
    C9 0.0279(17) 0.0238(16) 0.0290(18) 0.0020(13) 0.0129(14) 0.0052(14)
    C10 0.0240(16) 0.0233(15) 0.0147(14) 0.0075(12) 0.0069(12) 0.0034(12)
    C11 0.0246(16) 0.0223(15) 0.0190(15) 0.0064(13) 0.0062(13) 0.0023(12)
    C12 0.0239(16) 0.0196(15) 0.0242(16) 0.0021(12) 0.0050(13) 0.0032(13)
    S1 0.0218(4) 0.0219(4) 0.0222(4) 0.0040(3) 0.0031(3) 0.0076(3)
    O1 0.0187(11) 0.0242(11) 0.0227(11) 0.0010(9) 0.0035(9) 0.0088(9)
    O2 0.0221(11) 0.0241(11) 0.0225(11) 0.0046(9) 0.0091(9) 0.0108(9)
    O3 0.0239(11) 0.0239(11) 0.0273(12) 0.0080(9) 0.0003(9) 0.0169(9)
    C13 0.0220(15) 0.0191(15) 0.0184(15) 0.0072(12) 0.0050(12) 0.0002(12)
    C14 0.0200(16) 0.0253(16) 0.0215(16) 0.0072(13) 0.0035(12) 0.0032(13)
    C15 0.0238(16) 0.0169(14) 0.0246(16) 0.0019(12) 0.0058(13) 0.0055(12)
    C16 0.0195(15) 0.0212(15) 0.0207(15) 0.0032(12) 0.0002(12) 0.0028(12)
    C17 0.0237(16) 0.0220(15) 0.0225(16) 0.0017(13) 0.0042(13) 0.0051(13)
    Cl1 0.0314(9) 0.0308(8) 0.0284(9) -0.0015(7) 0.0048(7) 0.0074(7)
    Cl2 0.0182(7) 0.0195(7) 0.0128(6) 0.0016(5) 0.0015(5) 0.0050(5)
    Cl3 0.0226(7) 0.0253(8) 0.0287(8) 0.0041(6) 0.0114(6) 0.0115(6)
    Cl4 0.0133(6) 0.0211(7) 0.0223(7) 0.0067(5) 0.0008(5) 0.0155(6)
_geom_special_details
;
 All esds (except the esd in the dihedral angle between two l.s. planes)
 are estimated using the full covariance matrix.  The cell esds are taken
 into account individually in the estimation of esds in distances, angles
 and torsion angles; correlations between esds in cell parameters are only
 used when they are defined by crystal symmetry.  An approximate (isotropic)
 treatment of cell esds is used for estimating esds involving l.s. planes.
;
loop_
    _geom_bond_atom_site_label_1
    _geom_bond_atom_site_label_2
    _geom_bond_site_symmetry_2
    _geom_bond_distance
    _geom_bond_publ_flag
    Co1 O2W . 2.053(2) ?
    Co1 O1W . 2.084(2) ?
    Co1 O3W . 2.092(2) ?
    Co1 N5 . 2.146(3) ?
    Co1 N9 . 2.156(3) ?
    Co1 N1 . 2.162(3) ?
    Co2 N2 2_666 2.132(3) ?
    Co2 N2 . 2.132(3) ?
    Co2 N10 . 2.151(2) ?
    Co2 N10 2_666 2.151(2) ?
    Co2 N6 2_666 2.201(3) ?
    Co2 N6 . 2.201(3) ?
    O1W H1X . 0.9796 ?
    O1W H1Y . 0.9802 ?
    O2W H2X . 0.9801 ?
    O2W H2Y . 0.9797 ?
    O3W H3X . 0.9793 ?
    O3W H3Y . 0.9807 ?
    N1 C2 . 1.325(4) ?
    N1 N2 . 1.404(4) ?
    N2 C3 . 1.312(4) ?
    N3 C2 . 1.346(4) ?
    N3 C3 . 1.350(4) ?
    N3 N4 . 1.423(3) ?
    N4 H4A . 0.9100 ?
    N4 H4B . 0.9100 ?
    N4 H4C . 0.9100 ?
    N5 C6 . 1.308(4) ?
    N5 N6 . 1.407(3) ?
    N6 C7 . 1.308(4) ?
    N7 C6 . 1.358(4) ?
    N7 C7 . 1.366(4) ?
    N7 N8 . 1.409(3) ?
    N8 H8A . 0.9100 ?
    N8 H8B . 0.9100 ?
    N8 H8C . 0.9100 ?
    N9 C10 . 1.319(4) ?
    N9 N10 . 1.391(3) ?
    N10 C11 . 1.302(4) ?
    N11 C10 . 1.359(4) ?
    N11 C11 . 1.369(4) ?
    N11 N12 . 1.416(3) ?
    N12 H12A . 0.9100 ?
    N12 H12B . 0.9100 ?
    N12 H12C . 0.9100 ?
    C1 C2 . 1.490(4) ?
    C1 H1D . 0.9800 ?
    C1 H1E . 0.9800 ?
    C1 H1F . 0.9800 ?
    C3 C4 . 1.501(4) ?
    C4 H4D . 0.9800 ?
    C4 H4E . 0.9800 ?
    C4 H4F . 0.9800 ?
    C5 C6 . 1.502(4) ?
    C5 H5D . 0.9800 ?
    C5 H5E . 0.9800 ?
    C5 H5F . 0.9800 ?
    C7 C8 . 1.494(4) ?
    C8 H8D . 0.9800 ?
    C8 H8E . 0.9800 ?
    C8 H8F . 0.9800 ?
    C9 C10 . 1.485(4) ?
    C9 H9A . 0.9800 ?
    C9 H9B . 0.9800 ?
    C9 H9C . 0.9800 ?
    C11 C12 . 1.492(4) ?
    C12 H12D . 0.9800 ?
    C12 H12E . 0.9800 ?
    C12 H12F . 0.9800 ?
    S1 O3 . 1.445(2) ?
    S1 O1 . 1.462(2) ?
    S1 O2 . 1.464(2) ?
    S1 C15 . 1.781(3) ?
    C13 C17 2_757 1.377(4) ?
    C13 C14 . 1.398(4) ?
    C13 H13 . 0.9500 ?
    C14 C15 . 1.365(4) ?
    C14 H14 . 0.9500 ?
    C15 C16 . 1.444(4) ?
    C16 C17 . 1.417(5) ?
    C16 C16 2_757 1.425(6) ?
    C17 C13 2_757 1.377(4) ?
    C17 H17 . 0.9500 ?
loop_
    _geom_angle_atom_site_label_1
    _geom_angle_atom_site_label_2
    _geom_angle_atom_site_label_3
    _geom_angle_site_symmetry_1
    _geom_angle_site_symmetry_3
    _geom_angle
    _geom_angle_publ_flag
    O2W Co1 O1W . . 84.31(9) ?
    O2W Co1 O3W . . 86.35(9) ?
    O1W Co1 O3W . . 86.73(9) ?
    O2W Co1 N5 . . 90.77(9) ?
    O1W Co1 N5 . . 89.79(9) ?
    O3W Co1 N5 . . 175.68(9) ?
    O2W Co1 N9 . . 94.08(9) ?
    O1W Co1 N9 . . 176.90(9) ?
    O3W Co1 N9 . . 90.53(9) ?
    N5 Co1 N9 . . 92.89(10) ?
    O2W Co1 N1 . . 171.49(10) ?
    O1W Co1 N1 . . 87.76(9) ?
    O3W Co1 N1 . . 90.13(9) ?
    N5 Co1 N1 . . 92.27(9) ?
    N9 Co1 N1 . . 93.70(10) ?
    N2 Co2 N2 2_666 . 180.00(11) ?
    N2 Co2 N10 2_666 . 87.58(9) ?
    N2 Co2 N10 . . 92.42(10) ?
    N2 Co2 N10 2_666 2_666 92.42(10) ?
    N2 Co2 N10 . 2_666 87.58(9) ?
    N10 Co2 N10 . 2_666 180.0 ?
    N2 Co2 N6 2_666 2_666 93.28(9) ?
    N2 Co2 N6 . 2_666 86.72(9) ?
    N10 Co2 N6 . 2_666 87.17(9) ?
    N10 Co2 N6 2_666 2_666 92.83(9) ?
    N2 Co2 N6 2_666 . 86.72(9) ?
    N2 Co2 N6 . . 93.28(9) ?
    N10 Co2 N6 . . 92.83(9) ?
    N10 Co2 N6 2_666 . 87.17(9) ?
    N6 Co2 N6 2_666 . 180.0000(10)
                                 ?
    Co1 O1W H1X . . 109.4 ?
    Co1 O1W H1Y . . 109.6 ?
    H1X O1W H1Y . . 109.5 ?
    Co1 O2W H2X . . 109.4 ?
    Co1 O2W H2Y . . 109.5 ?
    H2X O2W H2Y . . 141.1 ?
    Co1 O3W H3X . . 109.3 ?
    Co1 O3W H3Y . . 109.6 ?
    H3X O3W H3Y . . 141.1 ?
    C2 N1 N2 . . 106.9(2) ?
    C2 N1 Co1 . . 130.1(2) ?
    N2 N1 Co1 . . 123.00(18) ?
    C3 N2 N1 . . 107.4(2) ?
    C3 N2 Co2 . . 129.0(2) ?
    N1 N2 Co2 . . 123.60(18) ?
    C2 N3 C3 . . 108.1(2) ?
    C2 N3 N4 . . 123.8(2) ?
    C3 N3 N4 . . 128.1(2) ?
    N3 N4 H4A . . 109.5 ?
    N3 N4 H4B . . 109.5 ?
    H4A N4 H4B . . 109.5 ?
    N3 N4 H4C . . 109.5 ?
    H4A N4 H4C . . 109.5 ?
    H4B N4 H4C . . 109.5 ?
    C6 N5 N6 . . 107.3(2) ?
    C6 N5 Co1 . . 129.4(2) ?
    N6 N5 Co1 . . 123.37(18) ?
    C7 N6 N5 . . 107.7(2) ?
    C7 N6 Co2 . . 130.1(2) ?
    N5 N6 Co2 . . 122.12(18) ?
    C6 N7 C7 . . 107.2(2) ?
    C6 N7 N8 . . 128.9(3) ?
    C7 N7 N8 . . 123.9(2) ?
    N7 N8 H8A . . 109.5 ?
    N7 N8 H8B . . 109.5 ?
    H8A N8 H8B . . 109.5 ?
    N7 N8 H8C . . 109.5 ?
    H8A N8 H8C . . 109.5 ?
    H8B N8 H8C . . 109.5 ?
    C10 N9 N10 . . 107.7(2) ?
    C10 N9 Co1 . . 129.0(2) ?
    N10 N9 Co1 . . 123.31(18) ?
    C11 N10 N9 . . 108.3(2) ?
    C11 N10 Co2 . . 127.8(2) ?
    N9 N10 Co2 . . 123.28(18) ?
    C10 N11 C11 . . 107.6(2) ?
    C10 N11 N12 . . 123.8(3) ?
    C11 N11 N12 . . 128.5(3) ?
    N11 N12 H12A . . 109.5 ?
    N11 N12 H12B . . 109.5 ?
    H12A N12 H12B . . 109.5 ?
    N11 N12 H12C . . 109.5 ?
    H12A N12 H12C . . 109.5 ?
    H12B N12 H12C . . 109.5 ?
    C2 C1 H1D . . 109.5 ?
    C2 C1 H1E . . 109.5 ?
    H1D C1 H1E . . 109.5 ?
    C2 C1 H1F . . 109.5 ?
    H1D C1 H1F . . 109.5 ?
    H1E C1 H1F . . 109.5 ?
    N1 C2 N3 . . 108.6(3) ?
    N1 C2 C1 . . 128.7(3) ?
    N3 C2 C1 . . 122.7(3) ?
    N2 C3 N3 . . 108.8(3) ?
    N2 C3 C4 . . 130.0(3) ?
    N3 C3 C4 . . 121.1(3) ?
    C3 C4 H4D . . 109.5 ?
    C3 C4 H4E . . 109.5 ?
    H4D C4 H4E . . 109.5 ?
    C3 C4 H4F . . 109.5 ?
    H4D C4 H4F . . 109.5 ?
    H4E C4 H4F . . 109.5 ?
    C6 C5 H5D . . 109.5 ?
    C6 C5 H5E . . 109.5 ?
    H5D C5 H5E . . 109.5 ?
    C6 C5 H5F . . 109.5 ?
    H5D C5 H5F . . 109.5 ?
    H5E C5 H5F . . 109.5 ?
    N5 C6 N7 . . 109.2(3) ?
    N5 C6 C5 . . 130.4(3) ?
    N7 C6 C5 . . 120.4(3) ?
    N6 C7 N7 . . 108.7(3) ?
    N6 C7 C8 . . 129.9(3) ?
    N7 C7 C8 . . 121.4(3) ?
    C7 C8 H8D . . 109.5 ?
    C7 C8 H8E . . 109.5 ?
    H8D C8 H8E . . 109.5 ?
    C7 C8 H8F . . 109.5 ?
    H8D C8 H8F . . 109.5 ?
    H8E C8 H8F . . 109.5 ?
    C10 C9 H9A . . 109.5 ?
    C10 C9 H9B . . 109.5 ?
    H9A C9 H9B . . 109.5 ?
    C10 C9 H9C . . 109.5 ?
    H9A C9 H9C . . 109.5 ?
    H9B C9 H9C . . 109.5 ?
    N9 C10 N11 . . 108.1(3) ?
    N9 C10 C9 . . 129.2(3) ?
    N11 C10 C9 . . 122.8(3) ?
    N10 C11 N11 . . 108.2(3) ?
    N10 C11 C12 . . 131.1(3) ?
    N11 C11 C12 . . 120.7(3) ?
    C11 C12 H12D . . 109.5 ?
    C11 C12 H12E . . 109.5 ?
    H12D C12 H12E . . 109.5 ?
    C11 C12 H12F . . 109.5 ?
    H12D C12 H12F . . 109.5 ?
    H12E C12 H12F . . 109.5 ?
    O3 S1 O1 . . 112.19(13) ?
    O3 S1 O2 . . 113.46(13) ?
    O1 S1 O2 . . 112.75(13) ?
    O3 S1 C15 . . 106.52(14) ?
    O1 S1 C15 . . 105.66(13) ?
    O2 S1 C15 . . 105.50(14) ?
    C17 C13 C14 2_757 . 120.3(3) ?
    C17 C13 H13 2_757 . 119.9 ?
    C14 C13 H13 . . 119.9 ?
    C15 C14 C13 . . 121.1(3) ?
    C15 C14 H14 . . 119.5 ?
    C13 C14 H14 . . 119.5 ?
    C14 C15 C16 . . 120.7(3) ?
    C14 C15 S1 . . 118.5(2) ?
    C16 C15 S1 . . 120.8(2) ?
    C17 C16 C16 . 2_757 119.7(4) ?
    C17 C16 C15 . . 122.7(3) ?
    C16 C16 C15 2_757 . 117.6(4) ?
    C13 C17 C16 2_757 . 120.6(3) ?
    C13 C17 H17 2_757 . 119.7 ?
    C16 C17 H17 . . 119.7 ?
loop_
    _geom_torsion_atom_site_label_1
    _geom_torsion_atom_site_label_2
    _geom_torsion_atom_site_label_3
    _geom_torsion_atom_site_label_4
    _geom_torsion_site_symmetry_1
    _geom_torsion_site_symmetry_2
    _geom_torsion_site_symmetry_3
    _geom_torsion_site_symmetry_4
    _geom_torsion
    _geom_torsion_publ_flag
    O1W Co1 N1 C2 . . . . 42.1(3) ?
    O3W Co1 N1 C2 . . . . -44.6(3) ?
    N5 Co1 N1 C2 . . . . 131.8(3) ?
    N9 Co1 N1 C2 . . . . -135.2(3) ?
    O1W Co1 N1 N2 . . . . -138.2(2) ?
    O3W Co1 N1 N2 . . . . 135.1(2) ?
    N5 Co1 N1 N2 . . . . -48.5(2) ?
    N9 Co1 N1 N2 . . . . 44.5(2) ?
    C2 N1 N2 C3 . . . . 0.6(3) ?
    Co1 N1 N2 C3 . . . . -179.2(2) ?
    C2 N1 N2 Co2 . . . . -179.37(19) ?
    Co1 N1 N2 Co2 . . . . 0.9(3) ?
    N10 Co2 N2 C3 . . . . 132.7(3) ?
    N10 Co2 N2 C3 2_666 . . . -47.3(3) ?
    N6 Co2 N2 C3 2_666 . . . 45.7(3) ?
    N6 Co2 N2 C3 . . . . -134.3(3) ?
    N10 Co2 N2 N1 . . . . -47.3(2) ?
    N10 Co2 N2 N1 2_666 . . . 132.7(2) ?
    N6 Co2 N2 N1 2_666 . . . -134.3(2) ?
    N6 Co2 N2 N1 . . . . 45.7(2) ?
    O2W Co1 N5 C6 . . . . 40.3(3) ?
    O1W Co1 N5 C6 . . . . -44.0(3) ?
    N9 Co1 N5 C6 . . . . 134.5(3) ?
    N1 Co1 N5 C6 . . . . -131.7(3) ?
    O2W Co1 N5 N6 . . . . -138.0(2) ?
    O1W Co1 N5 N6 . . . . 137.7(2) ?
    N9 Co1 N5 N6 . . . . -43.9(2) ?
    N1 Co1 N5 N6 . . . . 49.9(2) ?
    C6 N5 N6 C7 . . . . 0.8(3) ?
    Co1 N5 N6 C7 . . . . 179.4(2) ?
    C6 N5 N6 Co2 . . . . 176.57(19) ?
    Co1 N5 N6 Co2 . . . . -4.8(3) ?
    N2 Co2 N6 C7 2_666 . . . -48.8(3) ?
    N2 Co2 N6 C7 . . . . 131.2(3) ?
    N10 Co2 N6 C7 . . . . -136.2(3) ?
    N10 Co2 N6 C7 2_666 . . . 43.8(3) ?
    N2 Co2 N6 N5 2_666 . . . 136.4(2) ?
    N2 Co2 N6 N5 . . . . -43.6(2) ?
    N10 Co2 N6 N5 . . . . 49.0(2) ?
    N10 Co2 N6 N5 2_666 . . . -131.0(2) ?
    O2W Co1 N9 C10 . . . . -35.7(3) ?
    O3W Co1 N9 C10 . . . . 50.7(3) ?
    N5 Co1 N9 C10 . . . . -126.7(3) ?
    N1 Co1 N9 C10 . . . . 140.9(3) ?
    O2W Co1 N9 N10 . . . . 142.5(2) ?
    O3W Co1 N9 N10 . . . . -131.1(2) ?
    N5 Co1 N9 N10 . . . . 51.5(2) ?
    N1 Co1 N9 N10 . . . . -41.0(2) ?
    C10 N9 N10 C11 . . . . -0.2(3) ?
    Co1 N9 N10 C11 . . . . -178.7(2) ?
    C10 N9 N10 Co2 . . . . 171.5(2) ?
    Co1 N9 N10 Co2 . . . . -7.0(3) ?
    N2 Co2 N10 C11 2_666 . . . 41.0(3) ?
    N2 Co2 N10 C11 . . . . -139.0(3) ?
    N6 Co2 N10 C11 2_666 . . . -52.4(3) ?
    N6 Co2 N10 C11 . . . . 127.6(3) ?
    N2 Co2 N10 N9 2_666 . . . -128.9(2) ?
    N2 Co2 N10 N9 . . . . 51.1(2) ?
    N6 Co2 N10 N9 2_666 . . . 137.7(2) ?
    N6 Co2 N10 N9 . . . . -42.3(2) ?
    N2 N1 C2 N3 . . . . 0.1(3) ?
    Co1 N1 C2 N3 . . . . 179.84(19) ?
    N2 N1 C2 C1 . . . . 179.3(3) ?
    Co1 N1 C2 C1 . . . . -1.0(5) ?
    C3 N3 C2 N1 . . . . -0.7(3) ?
    N4 N3 C2 N1 . . . . -179.8(3) ?
    C3 N3 C2 C1 . . . . -180.0(3) ?
    N4 N3 C2 C1 . . . . 0.9(4) ?
    N1 N2 C3 N3 . . . . -1.0(3) ?
    Co2 N2 C3 N3 . . . . 178.92(19) ?
    N1 N2 C3 C4 . . . . 178.6(3) ?
    Co2 N2 C3 C4 . . . . -1.4(5) ?
    C2 N3 C3 N2 . . . . 1.1(3) ?
    N4 N3 C3 N2 . . . . -179.8(3) ?
    C2 N3 C3 C4 . . . . -178.6(3) ?
    N4 N3 C3 C4 . . . . 0.5(5) ?
    N6 N5 C6 N7 . . . . -1.0(3) ?
    Co1 N5 C6 N7 . . . . -179.58(19) ?
    N6 N5 C6 C5 . . . . 179.7(3) ?
    Co1 N5 C6 C5 . . . . 1.1(5) ?
    C7 N7 C6 N5 . . . . 0.9(3) ?
    N8 N7 C6 N5 . . . . -179.4(3) ?
    C7 N7 C6 C5 . . . . -179.7(3) ?
    N5 N6 C7 N7 . . . . -0.2(3) ?
    Co2 N6 C7 N7 . . . . -175.57(19) ?
    N5 N6 C7 C8 . . . . -177.4(3) ?
    Co2 N6 C7 C8 . . . . 7.3(5) ?
    C6 N7 C7 N6 . . . . -0.4(3) ?
    N8 N7 C7 N6 . . . . 179.9(3) ?
    C6 N7 C7 C8 . . . . 177.1(3) ?
    N8 N7 C7 C8 . . . . -2.7(5) ?
    N10 N9 C10 N11 . . . . -1.1(3) ?
    Co1 N9 C10 N11 . . . . 177.3(2) ?
    N10 N9 C10 C9 . . . . 178.4(3) ?
    Co1 N9 C10 C9 . . . . -3.2(5) ?
    C11 N11 C10 N9 . . . . 1.9(4) ?
    N12 N11 C10 N9 . . . . -178.9(3) ?
    C11 N11 C10 C9 . . . . -177.7(3) ?
    N12 N11 C10 C9 . . . . 1.5(5) ?
    N9 N10 C11 N11 . . . . 1.3(3) ?
    Co2 N10 C11 N11 . . . . -169.8(2) ?
    N9 N10 C11 C12 . . . . -176.3(3) ?
    Co2 N10 C11 C12 . . . . 12.5(5) ?
    C10 N11 C11 N10 . . . . -2.0(4) ?
    N12 N11 C11 N10 . . . . 178.9(3) ?
    C10 N11 C11 C12 . . . . 175.9(3) ?
    N12 N11 C11 C12 . . . . -3.2(5) ?
    C17 C13 C14 C15 2_757 . . . -0.3(5) ?
    C13 C14 C15 C16 . . . . -0.7(5) ?
    C13 C14 C15 S1 . . . . 179.1(2) ?
    O3 S1 C15 C14 . . . . -1.7(3) ?
    O1 S1 C15 C14 . . . . 117.8(3) ?
    O2 S1 C15 C14 . . . . -122.6(3) ?
    O3 S1 C15 C16 . . . . 178.2(2) ?
    O1 S1 C15 C16 . . . . -62.3(3) ?
    O2 S1 C15 C16 . . . . 57.3(3) ?
    C14 C15 C16 C17 . . . . -179.7(3) ?
    S1 C15 C16 C17 . . . . 0.4(4) ?
    C14 C15 C16 C16 . . . 2_757 1.4(5) ?
    S1 C15 C16 C16 . . . 2_757 -178.5(3) ?
    C16 C16 C17 C13 2_757 . . 2_757 -0.1(5) ?
    C15 C16 C17 C13 . . . 2_757 -179.0(3) ?
loop_
    _geom_hbond_atom_site_label_D
    _geom_hbond_atom_site_label_H
    _geom_hbond_atom_site_label_A
    _geom_hbond_site_symmetry_A
    _geom_hbond_distance_DH
    _geom_hbond_distance_HA
    _geom_hbond_distance_DA
    _geom_hbond_angle_DHA
    O1W H1X Cl3 2_666 0.98 2.06 2.765(3) 127
    O1W H1Y Cl3 1_554 0.98 1.89 2.701(3) 138
    O2W H2X Cl1 . 0.98 2.28 2.929(3) 122
    O2W H2Y Cl3 1_554 0.98 2.82 3.749(3) 158
    O3W H3X O2 2_766 0.98 1.89 2.773(3) 148
    O3W H3Y Cl4 2_766 0.98 2.18 3.114(3) 159
    N8 H8A O3 2_666 0.91 2.21 3.009(3) 146
_iucr_refine_instructions_details
;
TITL I         P -1         R   0.05
CELL  0.71073 11.16410 12.27440 13.22650 106.92400 99.62200 103.45200
ZERR 1  0.00040  0.00050  0.00050  0.00200  0.00300  0.00200
LATT 1
SFAC C H CL CO N O S
UNIT 34 66 4 3 24 12 2
TEMP -173
L.S. 10
FMAP 2
PLAN 20
ACTA
BOND $H
CONF
HTAB
WGHT    0.042700    2.054300
EXTI    0.002038
FVAR      10.01566
CO1   4    0.631058    0.644285    0.310652    11.00000    0.01979    0.02363 =
         0.02345    0.00400    0.00243    0.00047
CO2   4    0.500000    0.500000    0.500000    10.50000    0.01699    0.02089 =
         0.02250    0.00476    0.00333    0.00401
O1W   6    0.596555    0.566543    0.141918    11.00000    0.02587    0.02564 =
         0.02125    0.00472    0.00444    0.00074
AFIX   3
H1X   2    0.505455    0.525343    0.110618    11.00000   -1.50000
H1Y   2    0.623356    0.628543    0.110518    11.00000   -1.50000
AFIX   0
O2W   6    0.611801    0.792859    0.276188    11.00000    0.02552    0.02526 =
         0.01786    0.00474    0.00047   -0.00311
AFIX   3
H2X   2    0.623202    0.857759    0.344388    11.00000   -1.50000
H2Y   2    0.594201    0.775259    0.197088    11.00000   -1.50000
AFIX   0
O3W   6    0.822919    0.705171    0.312256    11.00000    0.02292    0.03131 =
         0.02180    0.00937    0.00375    0.00130
AFIX   3
H3X   2    0.829219    0.709771    0.240556    11.00000   -1.50000
H3Y   2    0.876419    0.719571    0.384456    11.00000   -1.50000
AFIX   0
N1    5    0.657280    0.479341    0.323470    11.00000    0.01687    0.02247 =
         0.02347    0.00433    0.00529    0.00274
N2    5    0.608638    0.426856    0.395101    11.00000    0.02260    0.01863 =
         0.02085    0.00238    0.00674    0.00643
N3    5    0.708995    0.316322    0.306561    11.00000    0.02447    0.02224 =
         0.01706    0.00216    0.00637    0.01196
N4    5    0.763794    0.223448    0.267722    11.00000    0.03269    0.02561 =
         0.02027    0.00853    0.01387    0.02101
AFIX 137
H4A   2    0.732945    0.188456    0.194041    10.66667   -1.50000
H4B   2    0.743564    0.168002    0.300102    10.66667   -1.50000
H4C   2    0.849904    0.254513    0.284195    10.66667   -1.50000
AFIX   0
N5    5    0.430704    0.584050    0.297565    11.00000    0.02231    0.01877 =
         0.02140    0.00391    0.00262    0.00363
N6    5    0.379719    0.534479    0.370243    11.00000    0.01802    0.02111 =
         0.02127    0.00472    0.00475    0.00451
N7    5    0.224567    0.539904    0.250185    11.00000    0.01879    0.02281 =
         0.02009    0.00588    0.00370    0.00434
N8    5    0.098759    0.524187    0.195702    11.00000    0.01665    0.02426 =
         0.02555    0.00918   -0.00089    0.00336
AFIX 137
H8A   2    0.099695    0.553249    0.139815    10.66667   -1.50000
H8B   2    0.060437    0.564045    0.243387    10.66667   -1.50000
H8C   2    0.054863    0.445115    0.168703    10.66667   -1.50000
AFIX   0
N9    5    0.675554    0.731918    0.485050    11.00000    0.02322    0.02450 =
         0.02047    0.00698    0.00476    0.00484
N10   5    0.633074    0.675858    0.555482    11.00000    0.01962    0.02032 =
         0.02056    0.00291    0.00335    0.00537
N11   5    0.739757    0.859711    0.650068    11.00000    0.02171    0.02396 =
         0.01723    0.00118    0.00588    0.00374
N12   5    0.799296    0.969590    0.736797    11.00000    0.02731    0.02386 =
         0.01930   -0.00787    0.00203   -0.00746
AFIX 137
H12A  2    0.831851    1.026786    0.709497    10.66667   -1.50000
H12B  2    0.863236    0.961511    0.783923    10.66667   -1.50000
H12C  2    0.741073    0.991106    0.772722    10.66667   -1.50000
AFIX   0
C1    1    0.785219    0.423741    0.185311    11.00000    0.02570    0.03861 =
         0.02596    0.01107    0.01095    0.01135
AFIX 137
H1D   2    0.852875    0.500090    0.214332    11.00000   -1.50000
H1E   2    0.724589    0.422153    0.121698    11.00000   -1.50000
H1F   2    0.822467    0.358373    0.163527    11.00000   -1.50000
AFIX   0
C2    1    0.717885    0.409454    0.271049    11.00000    0.02124    0.02054 =
         0.01802    0.00363    0.00108    0.00499
C3    1    0.642704    0.329496    0.383578    11.00000    0.02036    0.01888 =
         0.01686    0.00113    0.00111    0.00536
C4    1    0.618897    0.240890    0.441250    11.00000    0.01865    0.02271 =
         0.02302    0.00739    0.00629    0.01096
AFIX 137
H4D   2    0.565798    0.262730    0.491138    11.00000   -1.50000
H4E   2    0.700262    0.240974    0.482886    11.00000   -1.50000
H4F   2    0.575085    0.161096    0.387391    11.00000   -1.50000
AFIX   0
C5    1    0.333208    0.631238    0.132592    11.00000    0.01483    0.02248 =
         0.02648    0.01248    0.00406    0.00344
AFIX 137
H5D   2    0.418554    0.681494    0.139645    11.00000   -1.50000
H5E   2    0.273055    0.677991    0.132076    11.00000   -1.50000
H5F   2    0.306801    0.563036    0.064246    11.00000   -1.50000
AFIX   0
C6    1    0.335067    0.587089    0.227322    11.00000    0.02208    0.02120 =
         0.01479    0.00030    0.00241    0.00142
C7    1    0.255783    0.508510    0.339826    11.00000    0.01943    0.02447 =
         0.01534    0.00181    0.00230    0.00252
C8    1    0.156294    0.458639    0.390576    11.00000    0.02627    0.03527 =
         0.03072    0.02166    0.00699    0.00781
AFIX 137
H8D   2    0.196750    0.441284    0.453317    11.00000   -1.50000
H8E   2    0.095873    0.384990    0.336718    11.00000   -1.50000
H8F   2    0.110985    0.516922    0.414989    11.00000   -1.50000
AFIX   0
C9    1    0.809249    0.939315    0.508922    11.00000    0.02794    0.02384 =
         0.02898    0.00520    0.01287    0.00197
AFIX 137
H9A   2    0.756916    0.992245    0.503025    11.00000   -1.50000
H9B   2    0.825069    0.903822    0.437721    11.00000   -1.50000
H9C   2    0.890535    0.985274    0.562726    11.00000   -1.50000
AFIX   0
C10   1    0.741419    0.843271    0.544210    11.00000    0.02400    0.02331 =
         0.01473    0.00338    0.00686    0.00748
C11   1    0.673611    0.752934    0.654462    11.00000    0.02455    0.02234 =
         0.01900    0.00230    0.00617    0.00636
C12   1    0.662227    0.739560    0.761332    11.00000    0.02390    0.01964 =
         0.02422    0.00318    0.00499    0.00208
AFIX 137
H12D  2    0.612346    0.657681    0.748968    11.00000   -1.50000
H12E  2    0.619563    0.795343    0.797359    11.00000   -1.50000
H12F  2    0.747297    0.756874    0.807857    11.00000   -1.50000
AFIX   0
S1    7    1.060202    0.263971    0.947466    11.00000    0.02178    0.02189 =
         0.02223    0.00758    0.00313    0.00395
O1    6    1.177974    0.325119    1.033869    11.00000    0.01868    0.02425 =
         0.02265    0.00877    0.00355    0.00104
O2    6    1.082876    0.210650    0.840710    11.00000    0.02206    0.02414 =
         0.02245    0.01076    0.00911    0.00460
O3    6    0.976825    0.337922    0.945741    11.00000    0.02388    0.02387 =
         0.02735    0.01686    0.00032    0.00800
C13   1    0.794623    0.043758    1.028312    11.00000    0.02197    0.01914 =
         0.01837    0.00016    0.00501    0.00717
AFIX  43
H13   2    0.713951    0.043080    1.042738    11.00000   -1.20000
AFIX   0
C14   1    0.863232    0.138281    1.002443    11.00000    0.02001    0.02526 =
         0.02147    0.00318    0.00345    0.00722
AFIX  43
H14   2    0.828323    0.201135    0.999200    11.00000   -1.20000
AFIX   0
C15   1    0.979564    0.141696    0.981774    11.00000    0.02382    0.01685 =
         0.02461    0.00550    0.00581    0.00194
C16   1    1.035782    0.048196    0.987365    11.00000    0.01945    0.02122 =
         0.02070    0.00278    0.00017    0.00325
C17   1    1.156482    0.048374    0.967037    11.00000    0.02369    0.02204 =
         0.02253    0.00507    0.00420    0.00172
AFIX  43
H17   2    1.204089    0.112600    0.950052    11.00000   -1.20000
AFIX   0
CL1   3    0.456676    0.917329    0.396053    10.50000    0.03142    0.03079 =
         0.02841    0.00745    0.00476   -0.00149
CL2   3    0.473486    0.011962    0.184259    10.50000    0.01819    0.01949 =
         0.01277    0.00500    0.00153    0.00157
CL3   3    0.579215    0.653704    0.976487    10.50000    0.02256    0.02534 =
         0.02873    0.01152    0.01142    0.00413
CL4   3    0.953182    0.224667    0.483182    10.50000    0.01334    0.02107 =
         0.02225    0.01550    0.00076    0.00669
HKLF 4
REM  I         P -1         R   0.05
REM R1 =  0.0475 for   5057 Fo > 4sig(Fo)  and  0.0594 for all   6410 data
REM    386 parameters refined using      0 restraints
END
WGHT      0.0428      2.0460
REM Highest difference peak  0.670,  deepest hole -0.752,  1-sigma level  0.075
Q1    1   0.8081  1.2019  0.6725  11.00000  0.05    0.67
Q2    1   0.4717  0.8287  0.9646  11.00000  0.05    0.61
Q3    1   0.8116  0.9768  0.2807  11.00000  0.05    0.59
Q4    1   0.6999  0.8014  0.2670  11.00000  0.05    0.55
Q5    1   0.5697  0.8453  0.2517  11.00000  0.05    0.48
Q6    1   0.3565 -0.1011  0.0708  11.00000  0.05    0.31
Q7    1   0.4795  0.3753  0.3584  11.00000  0.05    0.29
Q8    1   0.5778  0.5238  0.3752  11.00000  0.05    0.29
Q9    1   0.4627  0.4780  0.3990  11.00000  0.05    0.28
Q10   1   0.8929  0.9978  0.5930  11.00000  0.05    0.27
Q11   1   0.4974  0.0839  0.2276  11.00000  0.05    0.27
Q12   1   0.2403  0.5930  0.0043  11.00000  0.05    0.27
Q13   1   0.9642  0.8338  0.7383  11.00000  0.05    0.26
Q14   1   0.5834  0.7402  0.4688  11.00000  0.05    0.26
Q15   1   0.2412  0.5180 -0.0336  11.00000  0.05    0.25
Q16   1  -0.0032  0.5051  0.1658  11.00000  0.05    0.25
Q17   1   0.0609  0.4338  0.1456  11.00000  0.05    0.25
Q18   1   0.5167  0.6388  0.7885  11.00000  0.05    0.25
Q19   1   0.5803  0.4863  0.4428  11.00000  0.05    0.25
Q20   1   0.8654  0.1771  0.3136  11.00000  0.05    0.24
;
data_global
_journal_date_recd_electronic     2012-03-29
_journal_date_accepted     2012-05-07
_journal_name_full     'Acta Crystallographica, Section E'
_journal_year     2012
_journal_volume     68
_journal_issue      7
_journal_page_first     m862
_journal_page_last     m862
_journal_paper_category     QM
_journal_paper_doi     10.1107/S1600536812020417
_journal_coeditor_code     HY2535
_publ_contact_author_name
;
Prof. Zhi-Guo Gu
;
_publ_contact_author_address
;
School of Chemical and Material Engineering
Jiangnan University
Wuxi 214122
People's Republic of China
;
_publ_contact_author_email     zhiguogu@jiangnan.edu.cn
_publ_contact_author_fax     '+86-510-85917090'
_publ_contact_author_phone     '+86-510-85917763'
_publ_section_title
;
Hexakis(\m~2~-4-amino-3,5-dimethyl-4<i>H</i>-1,2,4-\
triazole)hexaaquatricobalt(II)
naphthalene-1,5-disulfonate tetrachloride
;
loop_
    _publ_author_name
    _publ_author_address
    'Zhi-Guo Gu'
;
School of Chemical and Material Engineering
Jiangnan University, Wuxi 214122
People's Republic of China
;
    'Bao-Xiang Wang'
;
School of Chemical and Material Engineering
Jiangnan University, Wuxi 214122
People's Republic of China
;
    'Chun-Yan Pang'
;
School of Chemical and Material Engineering
Jiangnan University, Wuxi 214122
People's Republic of China
;
    'Fei-Fei Bao'
;
School of Chemical and Material Engineering
Jiangnan University, Wuxi 214122
People's Republic of China
;
