# Supplementary material for: Hexa­kis­(μ2-4-amino-3,5-dimethyl-4H-1,2,4-triazole)hexa­aqua­tricobalt(II) naphthalene-1,5-disulfonate tetra­chloride
Source: Acta Crystallogr Sect E Struct Rep Online. 2012 Jun 2;68(Pt 7):m862. doi: 10.1107/S1600536812020417 (PMC3393145; doi:10.1107/S1600536812020417)
Supplement: Supplementary file 2 [file e-68-0m862-Isup2.hkl]

# 
# h,k,l, Fc-squared, Fo-squared, sigma(Fo-squared) and status flag 
# 
data_I 
_shelx_title ' I         P -1         R   0.05' 
_shelx_refln_list_code          4 
_shelx_F_calc_maximum      185.39 
_exptl_crystal_F_000       715.00 
_reflns_d_resolution_high  0.8107 
 
loop_ 
 _symmetry_equiv_pos_as_xyz 
 'x, y, z' 
 '-x, -y, -z' 
 
_cell_length_a    11.1641 
_cell_length_b    12.2744 
_cell_length_c    13.2265 
_cell_angle_alpha 106.924 
_cell_angle_beta   99.622 
_cell_angle_gamma 103.452 
 
_shelx_F_squared_multiplier     1.000 
 
loop_ 
 _refln_index_h 
 _refln_index_k 
 _refln_index_l 
 _refln_F_squared_calc 
 _refln_F_squared_meas 
 _refln_F_squared_sigma 
 _refln_observed_status 
   1   0   0     5880.50     5352.92     42.68 o 
   2   0   0     1169.47     1262.06      5.03 o 
   3   0   0     2908.81     2673.34     22.78 o 
   4   0   0     2308.11     2100.72     13.61 o 
   5   0   0     2412.83     2148.04     63.57 o 
   6   0   0      335.96      352.93     78.08 o 
   7   0   0     4156.96     4009.22     38.94 o 
   8   0   0      308.29      303.66     12.49 o 
   9   0   0     1391.71     1488.86     30.76 o 
  10   0   0      176.46      305.28     63.92 o 
  11   0   0       12.26        1.31     18.17 o 
  12   0   0       28.88       29.47     14.34 o 
 -13   1   0       62.99       54.51     25.82 o 
 -12   1   0      191.08      269.46     52.36 o 
 -11   1   0      154.61      161.40     43.52 o 
 -10   1   0     1966.78     1949.45     72.56 o 
  -9   1   0       41.38       47.56     43.56 o 
  -8   1   0     1527.00     1518.70     59.59 o 
  -7   1   0      415.60      492.46     31.61 o 
  -6   1   0     1040.95     1052.62     44.34 o 
  -5   1   0     2605.24     2568.17     67.90 o 
  -4   1   0     4464.17     4633.92     49.29 o 
  -3   1   0      209.31      280.96     74.22 o 
  -2   1   0      169.47      224.84     18.97 o 
  -1   1   0    27747.95    29341.73    187.31 o 
   0   1   0    18475.66    19385.92     37.53 o 
   1   1   0      793.17      818.21     68.30 o 
   2   1   0      600.42      511.93     59.69 o 
   3   1   0    12425.70    12584.00    239.01 o 
   4   1   0     3504.40     3462.24     27.30 o 
   5   1   0     1161.01     1047.55      7.01 o 
   6   1   0     1828.79     1742.20     28.43 o 
   7   1   0     1559.96     1462.34     70.94 o 
   8   1   0      587.60      634.92     27.38 o 
   9   1   0      509.02      562.26     27.77 o 
  10   1   0      404.12      450.82     31.47 o 
  11   1   0      371.15      363.45     18.93 o 
  12   1   0      176.02      173.83     34.90 o 
 -13   2   0       73.51       70.76     11.00 o 
 -12   2   0       31.26       63.11     23.90 o 
 -11   2   0       21.65       11.21      8.49 o 
 -10   2   0     1729.87     1672.34    184.02 o 
  -9   2   0        5.56       -1.90      1.90 o 
  -8   2   0      812.07      936.04     22.78 o 
  -7   2   0        7.00        3.23     13.82 o 
  -6   2   0       52.09      108.71     12.30 o 
  -5   2   0      801.23      817.22     33.81 o 
  -4   2   0     7723.22     7477.72     32.55 o 
  -3   2   0    34370.60    35210.53    209.34 o 
  -2   2   0      421.57      510.13      8.69 o 
  -1   2   0      863.59      816.19     28.03 o 
   0   2   0        8.52       30.10     28.61 o 
   1   2   0     4710.20     4543.62     57.83 o 
   2   2   0       58.33       83.80     14.36 o 
   3   2   0     1772.65     1804.95    106.47 o 
   4   2   0      123.26      112.24     18.51 o 
   5   2   0     1951.77     1860.72     25.42 o 
   6   2   0     1780.22     1800.50     38.09 o 
   7   2   0        1.76       20.25     19.42 o 
   8   2   0      651.79      663.32     42.69 o 
   9   2   0      645.08      651.28     15.75 o 
  10   2   0       76.06       79.36     27.71 o 
  11   2   0        1.01        3.17     12.89 o 
  12   2   0       32.31       71.54     42.75 o 
 -13   3   0        1.16       -4.31      4.31 o 
 -12   3   0      303.27      268.26    116.68 o 
 -11   3   0     1540.48     1490.55     74.17 o 
 -10   3   0      336.60      393.43     45.17 o 
  -9   3   0      501.40      471.48     24.33 o 
  -8   3   0        0.54       10.93     15.52 o 
  -7   3   0      646.19      756.67     26.85 o 
  -6   3   0     2771.87     2832.74     70.57 o 
  -5   3   0     2382.54     2614.41     25.89 o 
  -4   3   0     7570.57     7923.33     19.79 o 
  -3   3   0      175.61      181.87     20.36 o 
  -2   3   0       47.72       66.86     10.64 o 
  -1   3   0     5357.64     5272.04     39.08 o 
   0   3   0     1438.99     1293.31     21.21 o 
   1   3   0      691.58      674.18      3.97 o 
   2   3   0      813.23      876.60     32.23 o 
   3   3   0     2691.45     2692.28     30.74 o 
   4   3   0      311.85      332.65     11.16 o 
   5   3   0     2943.78     3102.18     56.72 o 
   6   3   0      290.49      272.58     10.52 o 
   7   3   0      107.16      107.31     31.97 o 
   8   3   0     1821.48     1981.30     44.28 o 
   9   3   0      219.25      259.34     22.77 o 
  10   3   0        5.12       -0.54     25.44 o 
  11   3   0      165.56      166.58     27.34 o 
 -13   4   0       46.59      185.03    110.44 o 
 -12   4   0      205.18      201.78     15.78 o 
 -11   4   0     1151.90     1229.50     63.15 o 
 -10   4   0       20.95       32.71     37.93 o 
  -9   4   0      118.94      122.95     15.32 o 
  -8   4   0      681.14      804.01     38.40 o 
  -7   4   0     1052.31     1044.67     13.13 o 
  -6   4   0     3073.88     3215.61     27.27 o 
  -5   4   0     5954.48     5925.23     50.41 o 
  -4   4   0      461.42      410.08      9.64 o 
  -3   4   0      990.72      939.03     48.53 o 
  -2   4   0      756.02      708.08     90.08 o 
  -1   4   0    12092.42    12113.16    159.67 o 
   0   4   0     2809.62     2860.60     64.92 o 
   1   4   0     1788.68     1704.97    104.94 o 
   2   4   0      330.76      255.81     13.25 o 
   3   4   0     2843.67     2806.23     65.15 o 
   4   4   0     2266.53     2297.23     17.91 o 
   5   4   0      529.91      513.93      9.04 o 
   6   4   0      799.57      798.42     14.60 o 
   7   4   0     1962.48     1849.90    112.55 o 
   8   4   0      281.23      347.36     40.19 o 
   9   4   0      308.89      314.17     19.16 o 
  10   4   0      104.95      165.03     38.33 o 
  11   4   0      507.54      469.13     18.71 o 
 -13   5   0      591.89      574.36     37.78 o 
 -12   5   0      731.56      958.47     73.65 o 
 -11   5   0      168.49      247.40     73.62 o 
 -10   5   0      346.02      358.91     30.72 o 
  -9   5   0       62.51       81.57     28.69 o 
  -8   5   0      131.07      122.54     15.85 o 
  -7   5   0     3982.43     3926.74     45.02 o 
  -6   5   0     5110.23     4824.42     76.12 o 
  -5   5   0      920.03      826.11     96.37 o 
  -4   5   0      385.60      467.62     11.43 o 
  -3   5   0      883.99      836.68      5.95 o 
  -2   5   0     4942.02     4604.78     48.03 o 
  -1   5   0     1859.29     1899.95     38.79 o 
   0   5   0      254.55      198.26     11.04 o 
   1   5   0      760.23      790.33     14.85 o 
   2   5   0     4599.99     4808.21     30.93 o 
   3   5   0      705.21      738.91     18.10 o 
   4   5   0     1796.33     1729.85     29.49 o 
   5   5   0      148.32      135.87     22.74 o 
   6   5   0       27.85      106.05     50.13 o 
   7   5   0     1544.60     1760.24     58.04 o 
   8   5   0      180.92      256.90     44.46 o 
   9   5   0      354.27      354.40     43.83 o 
  10   5   0      215.35      186.95     46.10 o 
 -13   6   0      325.86      372.97     32.99 o 
 -12   6   0      196.61      204.17    117.15 o 
 -11   6   0     1715.25     1824.72     62.87 o 
 -10   6   0        0.39       -2.94     26.34 o 
  -9   6   0        3.39       -3.30      9.97 o 
  -8   6   0     1952.64     1906.99    130.06 o 
  -7   6   0     1639.27     1510.91     22.41 o 
  -6   6   0     2049.88     2053.26     29.13 o 
  -5   6   0      643.60      685.17     31.48 o 
  -4   6   0        3.34       79.33     19.29 o 
  -3   6   0      727.03      738.37     17.77 o 
  -2   6   0      792.81      881.33     19.52 o 
  -1   6   0       63.35       64.80      8.44 o 
   0   6   0      967.60     1208.30     39.53 o 
   1   6   0     2318.66     2351.04    118.35 o 
   2   6   0     1005.73     1182.99     57.34 o 
   3   6   0     1862.89     1909.60     50.74 o 
   4   6   0      125.70      187.55     21.68 o 
   5   6   0      323.57      401.56     35.68 o 
   6   6   0      111.88      122.52     50.09 o 
   7   6   0      101.17      112.88     14.55 o 
   8   6   0     2557.09     2402.15     52.75 o 
   9   6   0      383.01      378.93     42.78 o 
  10   6   0      240.70      250.57     26.14 o 
 -13   7   0      131.27      120.96      6.69 o 
 -12   7   0       43.70      174.99    110.44 o 
 -11   7   0       17.43       11.95     52.08 o 
 -10   7   0       76.49       74.33     16.67 o 
  -9   7   0      290.05      381.81     81.81 o 
  -8   7   0      146.50      155.66     40.75 o 
  -7   7   0     2035.42     2147.86     30.63 o 
  -6   7   0      355.38      350.32     17.45 o 
  -5   7   0      188.64      198.18     15.28 o 
  -4   7   0      775.38      781.06     28.10 o 
  -3   7   0       48.05       50.17      7.04 o 
  -2   7   0      567.37      550.26      6.50 o 
  -1   7   0     1020.37     1037.37     13.69 o 
   0   7   0     1624.61     1613.71     31.42 o 
   1   7   0      563.84      549.67      5.71 o 
   2   7   0      545.94      499.15     11.12 o 
   3   7   0      280.89      328.03     26.92 o 
   4   7   0     3018.13     2822.76     22.73 o 
   5   7   0       12.50       11.45     22.92 o 
   6   7   0       30.61       71.68     21.87 o 
   7   7   0      481.60      477.03     26.99 o 
   8   7   0      957.06     1127.30     44.68 o 
   9   7   0       12.81       19.70     14.78 o 
 -13   8   0       13.29        9.08      5.74 o 
 -12   8   0        0.77       -3.35      3.35 o 
 -11   8   0      316.44      306.24     20.16 o 
 -10   8   0       45.85       52.81     59.16 o 
  -9   8   0       63.90       58.50     25.96 o 
  -8   8   0      206.89      234.28     21.58 o 
  -7   8   0       58.95       54.89     41.47 o 
  -6   8   0      162.75      192.90     15.50 o 
  -5   8   0        6.44       -3.08     24.02 o 
  -4   8   0     1022.34      939.52     25.19 o 
  -3   8   0        0.76        5.62     18.93 o 
  -2   8   0     3450.24     3306.88     21.70 o 
  -1   8   0      116.36      107.22     13.35 o 
   0   8   0      449.98      423.31     19.37 o 
   1   8   0      361.37      377.71     17.77 o 
   2   8   0       94.03      115.49      6.02 o 
   3   8   0      741.79      689.29     18.27 o 
   4   8   0       31.86       27.21     31.62 o 
   5   8   0     3329.37     3224.53     21.15 o 
   6   8   0      187.91      190.22     37.05 o 
   7   8   0     1773.60     1763.05     71.36 o 
   8   8   0      426.69      460.00     34.75 o 
 -12   9   0      324.14      286.25     27.26 o 
 -11   9   0        1.28       -0.48     57.81 o 
 -10   9   0      219.27      183.43     41.30 o 
  -9   9   0      106.33      106.82     27.67 o 
  -8   9   0       36.89       37.20     32.94 o 
  -7   9   0      153.04      194.86     16.13 o 
  -6   9   0      458.46      424.92      6.69 o 
  -5   9   0     2033.60     2099.30     27.86 o 
  -4   9   0      334.67      403.57     22.83 o 
  -3   9   0      891.25      881.96     21.86 o 
  -2   9   0     1047.61      995.24     28.12 o 
  -1   9   0      186.27      174.10     43.07 o 
   0   9   0      204.22      200.67     16.06 o 
   1   9   0     1020.76     1175.01     44.46 o 
   2   9   0     1114.53     1093.19     25.07 o 
   3   9   0       24.71       26.23      7.65 o 
   4   9   0      594.45      626.65     32.33 o 
   5   9   0      253.96      267.93     37.05 o 
   6   9   0      120.40      139.27     42.15 o 
   7   9   0       15.19       32.33     37.70 o 
 -12  10   0      321.79      328.27     37.54 o 
 -11  10   0        2.55        7.07      9.50 o 
 -10  10   0      125.36      151.48     24.01 o 
  -9  10   0       36.06       46.22     40.58 o 
  -8  10   0      321.78      307.17     39.46 o 
  -7  10   0        6.05        5.87     25.58 o 
  -6  10   0      204.93      236.60     17.68 o 
  -5  10   0     1955.21     1957.20     96.04 o 
  -4  10   0       67.79       55.71     16.06 o 
  -3  10   0     1552.70     1531.58     15.47 o 
  -2  10   0       90.84      148.84     29.81 o 
  -1  10   0      496.71      511.57     24.92 o 
   0  10   0     1118.94     1120.37     23.06 o 
   1  10   0       13.69       28.33     19.63 o 
   2  10   0      206.86      226.76     24.88 o 
   3  10   0      742.07      713.98     20.43 o 
   4  10   0     1983.98     1744.59     55.92 o 
   5  10   0      652.34      591.27     19.58 o 
   6  10   0      286.24      276.03     22.62 o 
 -11  11   0      587.22      603.98     42.01 o 
 -10  11   0      147.80      176.21     61.79 o 
  -9  11   0      123.64      141.80     54.24 o 
  -8  11   0       27.48       16.54      9.00 o 
  -7  11   0        7.67       13.32     31.84 o 
  -6  11   0      185.31      227.68     33.83 o 
  -5  11   0       89.97       90.97     29.73 o 
  -4  11   0     1814.27     1711.76     44.18 o 
  -3  11   0      141.04      158.61     19.99 o 
  -2  11   0      317.14      333.53     30.38 o 
  -1  11   0      704.29      777.59     32.82 o 
   0  11   0      178.41      152.18      9.83 o 
   1  11   0       11.26       14.65     26.39 o 
   2  11   0       12.79       11.56      5.98 o 
   3  11   0      209.55      219.13     15.86 o 
   4  11   0       67.69       85.11     29.75 o 
   5  11   0        9.99        5.64     24.93 o 
 -10  12   0        8.53       21.13     34.60 o 
  -9  12   0       25.47       60.15     53.98 o 
  -8  12   0        3.23       -2.66      2.77 o 
  -7  12   0        4.57       13.21     19.25 o 
  -6  12   0      428.36      390.80     22.54 o 
  -5  12   0      111.05      129.47     23.02 o 
  -4  12   0      791.84      948.55     90.55 o 
  -3  12   0      906.38      845.53     40.90 o 
  -2  12   0        2.97        7.52     27.04 o 
  -1  12   0        2.21       -6.02     25.06 o 
   0  12   0      343.38      434.17     53.52 o 
   1  12   0     2294.61     2080.70     84.78 o 
   2  12   0      973.00      984.35     25.94 o 
   3  12   0      462.94      424.73     30.41 o 
  -9  13   0       34.68       34.28     22.30 o 
  -8  13   0       16.73       29.06     21.51 o 
  -7  13   0      725.08      672.96     62.55 o 
  -6  13   0       66.61       63.51     21.11 o 
  -5  13   0       15.25       14.38     11.05 o 
  -4  13   0       76.10       84.00     58.01 o 
  -3  13   0      216.45      245.79     40.17 o 
  -2  13   0       16.84       20.65     28.60 o 
  -1  13   0        3.37       -2.77     11.65 o 
   0  13   0      436.01      413.85     27.69 o 
   1  13   0      445.50      387.83     29.41 o 
   2  13   0      412.75      446.70     39.88 o 
  -7  14   0       86.85       79.87     36.75 o 
  -6  14   0      223.79      213.89     33.66 o 
  -5  14   0       18.63       12.96     50.83 o 
  -4  14   0       27.37       70.99     23.50 o 
  -3  14   0      170.12      280.21     72.88 o 
  -2  14   0      135.12      240.66     51.68 o 
  -1  14   0      320.47      273.71      9.52 o 
   0 -14   1        5.46       -3.45     17.24 o 
   1 -14   1      173.01      162.59     10.84 o 
   2 -14   1       53.42       61.09     34.18 o 
   3 -14   1      165.89      206.56     22.61 o 
   4 -14   1      222.02      231.29     49.68 o 
   5 -14   1      178.02      216.68     37.18 o 
   6 -14   1      120.68      108.56     24.48 o 
   7 -14   1        7.30        1.23     27.69 o 
  -2 -13   1       86.68      102.07     34.15 o 
  -1 -13   1      915.51      919.31     63.47 o 
   0 -13   1       46.89      132.01     29.25 o 
   1 -13   1      841.74      870.01     38.22 o 
   2 -13   1        0.56       19.26     24.42 o 
   3 -13   1       65.46      132.15     31.79 o 
   4 -13   1      311.71      355.27     29.83 o 
   5 -13   1      130.39      147.98     18.78 o 
   6 -13   1      409.08      399.38     25.15 o 
   7 -13   1       39.26       60.28     60.13 o 
   8 -13   1      460.48      450.65     45.12 o 
   9 -13   1       32.57       27.56      7.59 o 
  -4 -12   1       79.76      163.00     28.35 o 
  -3 -12   1      103.45      125.05     16.97 o 
  -2 -12   1       48.21       53.86     27.42 o 
  -1 -12   1      623.06      597.94     27.37 o 
   0 -12   1      737.97      745.86     45.81 o 
   1 -12   1      386.09      436.82     46.78 o 
   2 -12   1      358.79      401.91     19.56 o 
   3 -12   1      371.50      396.84     24.34 o 
   4 -12   1        5.36       24.75     35.07 o 
   5 -12   1      257.85      290.94     32.29 o 
   6 -12   1       77.79       75.91      5.21 o 
   7 -12   1        7.38       19.42     16.74 o 
   8 -12   1      241.29      252.49     25.10 o 
   9 -12   1        3.77       -2.62     10.09 o 
  10 -12   1        6.58        6.20     26.68 o 
  -5 -11   1        0.85        4.95     17.60 o 
  -4 -11   1       15.19        4.21      5.99 o 
  -3 -11   1       50.20       56.55     14.38 o 
  -2 -11   1      912.73      886.98    113.87 o 
  -1 -11   1      281.44      304.93     37.73 o 
   0 -11   1       95.04       90.24     24.95 o 
   1 -11   1      258.44      310.29     25.96 o 
   2 -11   1      334.97      360.15     33.01 o 
   3 -11   1        0.42       -3.28     30.70 o 
   4 -11   1     1109.52     1102.05     38.85 o 
   5 -11   1      828.48      874.30     65.97 o 
   6 -11   1      114.36       92.77     22.95 o 
   7 -11   1      459.32      397.96     13.96 o 
   8 -11   1        5.21        1.18     13.43 o 
   9 -11   1        5.68        3.47     22.10 o 
  10 -11   1      129.84      192.16     25.90 o 
  11 -11   1      133.28      147.63     11.86 o 
  -6 -10   1        0.77       -2.97      2.97 o 
  -5 -10   1       62.55       56.95     23.80 o 
  -4 -10   1       84.61       85.76      9.13 o 
  -3 -10   1      626.39      590.02     20.48 o 
  -2 -10   1     1953.29     1809.70     13.14 o 
  -1 -10   1      428.72      417.37      7.62 o 
   0 -10   1       74.96       88.68     22.45 o 
   1 -10   1        0.61        2.99     34.19 o 
   2 -10   1      638.24      645.48     34.13 o 
   3 -10   1       64.81       63.08     33.91 o 
   4 -10   1      243.17      226.58     30.57 o 
   5 -10   1        9.46       -1.01     51.84 o 
   6 -10   1      311.19      314.20     17.35 o 
   7 -10   1      133.29      121.16      7.41 o 
   8 -10   1      782.44      752.55     27.42 o 
   9 -10   1      360.93      338.60     19.87 o 
  10 -10   1       15.95        2.91      8.93 o 
  11 -10   1      455.11      504.79     48.79 o 
  12 -10   1      372.53      327.56      0.48 o 
  -8  -9   1      177.85      163.19     43.69 o 
  -7  -9   1      850.78      802.61     16.02 o 
  -6  -9   1        4.15       -2.18      5.22 o 
  -5  -9   1      234.67      238.50     23.60 o 
  -4  -9   1      436.33      418.93     28.99 o 
  -3  -9   1     2654.74     2466.34     90.36 o 
  -2  -9   1      230.76      222.23     20.81 o 
  -1  -9   1      642.86      579.68     17.08 o 
   0  -9   1        1.01       10.08     41.84 o 
   1  -9   1      774.06      868.91     49.69 o 
   2  -9   1        1.77       -1.47      7.82 o 
   3  -9   1     2001.98     1931.19     69.69 o 
   4  -9   1     2134.81     2127.92     39.67 o 
   5  -9   1      128.18      123.86      6.98 o 
   6  -9   1     1316.70     1386.60    112.93 o 
   7  -9   1       39.91       57.10     45.02 o 
   8  -9   1      131.77      129.84     13.91 o 
   9  -9   1      151.64      185.09     31.08 o 
  10  -9   1      226.00      227.78     22.23 o 
  11  -9   1      208.12      193.66      6.25 o 
  12  -9   1     1226.16     1187.73     52.62 o 
  -8  -8   1       44.13       51.72     36.70 o 
  -7  -8   1       20.90       21.80     33.94 o 
  -6  -8   1     1358.89     1396.13    108.27 o 
  -5  -8   1      582.64      556.06     20.10 o 
  -4  -8   1      676.79      695.37     16.42 o 
  -3  -8   1       11.76        7.39      3.80 o 
  -2  -8   1        0.21       -5.01      7.63 o 
  -1  -8   1      491.07      492.04     17.10 o 
   0  -8   1      552.10      505.86     45.73 o 
   1  -8   1      607.86      639.55     26.30 o 
   2  -8   1        4.64       -1.52      5.03 o 
   3  -8   1     1749.32     1934.97     19.71 o 
   4  -8   1      191.20      212.53     17.72 o 
   5  -8   1       71.75       76.55     12.15 o 
   6  -8   1        0.60       -0.16      9.98 o 
   7  -8   1      183.25      198.44     14.38 o 
   8  -8   1       42.58       64.20     39.47 o 
   9  -8   1      312.73      330.55     36.58 o 
  10  -8   1      177.86      263.91     40.55 o 
  11  -8   1      530.40      539.27     37.78 o 
  12  -8   1      602.66      591.11     19.12 o 
  -9  -7   1       37.57       42.74     13.60 o 
  -8  -7   1      147.15      184.44     41.18 o 
  -7  -7   1     1235.62     1179.52     16.28 o 
  -6  -7   1     2612.04     2566.00     61.07 o 
  -5  -7   1       92.27       91.70     22.72 o 
  -4  -7   1      672.07      699.91     10.36 o 
  -3  -7   1      235.23      244.86     26.91 o 
  -2  -7   1      357.96      361.77     16.15 o 
  -1  -7   1        4.27       -0.97      8.09 o 
   0  -7   1      929.28      975.13     58.78 o 
   1  -7   1     2243.48     2244.22     40.09 o 
   2  -7   1     3546.45     3351.87     32.40 o 
   3  -7   1     1764.92     1681.79     19.75 o 
   4  -7   1        8.54       12.14     11.56 o 
   5  -7   1      651.33      727.51     21.13 o 
   6  -7   1       77.76       75.13      5.16 o 
   7  -7   1      294.83      307.74      8.77 o 
   8  -7   1      347.80      342.14     32.04 o 
   9  -7   1     2370.64     2436.70     92.65 o 
  10  -7   1       98.19       92.92      4.75 o 
  11  -7   1       57.61      121.60     25.49 o 
  12  -7   1      163.49      173.56    105.19 o 
  13  -7   1      107.32       96.58     14.82 o 
 -10  -6   1        0.52       -2.64      6.11 o 
  -9  -6   1      110.97      138.00     22.36 o 
  -8  -6   1     1223.12     1217.86     23.61 o 
  -7  -6   1      507.65      494.96     16.46 o 
  -6  -6   1       21.57       20.66      7.52 o 
  -5  -6   1     1914.20     1870.44     20.93 o 
  -4  -6   1      158.39      163.61     26.61 o 
  -3  -6   1     3521.32     3685.32     35.78 o 
  -2  -6   1      217.99      295.34     20.43 o 
  -1  -6   1     1234.31     1146.29     11.62 o 
   0  -6   1      209.67      223.82     17.59 o 
   1  -6   1     1515.76     1410.06     27.65 o 
   2  -6   1      202.06      192.68     18.06 o 
   3  -6   1      932.83      916.89     22.44 o 
   4  -6   1     2497.58     2551.16     53.56 o 
   5  -6   1       16.67      138.24     26.71 o 
   6  -6   1      613.73      642.40      8.95 o 
   7  -6   1     4384.12     4441.02     32.42 o 
   8  -6   1     1378.80     1331.64     22.94 o 
   9  -6   1     1998.27     2065.38     48.09 o 
  10  -6   1      625.18      645.86     56.27 o 
  11  -6   1      537.22      504.06     28.22 o 
  12  -6   1       47.38       43.51     35.86 o 
  13  -6   1        1.36       40.64    109.96 o 
 -11  -5   1        2.89        7.91     21.08 o 
 -10  -5   1      420.48      507.40     38.55 o 
  -9  -5   1      830.06      802.40     30.78 o 
  -8  -5   1      106.65      132.83     27.93 o 
  -7  -5   1        2.29        1.09     49.17 o 
  -6  -5   1      125.47      121.04      9.45 o 
  -5  -5   1     1341.70     1287.73     34.61 o 
  -4  -5   1     2177.79     2207.36     35.39 o 
  -3  -5   1     2507.37     2374.42     26.91 o 
  -2  -5   1       22.71       41.67     18.44 o 
  -1  -5   1    12097.63    12819.02     92.37 o 
   0  -5   1     2404.43     2298.60     12.43 o 
   1  -5   1     1245.13     1236.30     68.45 o 
   2  -5   1     1182.56     1149.78     14.51 o 
   3  -5   1     5316.87     4911.26     17.01 o 
   4  -5   1     1329.41     1412.69     87.13 o 
   5  -5   1      868.18      943.68     27.38 o 
   6  -5   1    13074.12    12666.12    271.37 o 
   7  -5   1     7859.39     7134.03     64.65 o 
   8  -5   1     3153.28     2871.08    111.48 o 
   9  -5   1     2239.29     2329.70     26.45 o 
  10  -5   1      196.62      207.06     15.30 o 
  11  -5   1      303.78      300.77     15.30 o 
  12  -5   1       56.45       67.90     29.17 o 
  13  -5   1      135.13      128.62     78.89 o 
 -11  -4   1     1605.79     1719.06     48.88 o 
 -10  -4   1      312.53      289.38     19.36 o 
  -9  -4   1      311.09      324.38     22.57 o 
  -8  -4   1      990.07      930.52     18.93 o 
  -7  -4   1      939.97      917.44     16.71 o 
  -6  -4   1       39.44       37.64     17.26 o 
  -5  -4   1     1384.46     1526.76     38.80 o 
  -4  -4   1      230.10      239.86     20.16 o 
  -3  -4   1      576.76      579.03     12.18 o 
  -2  -4   1     3253.41     3281.91     30.74 o 
  -1  -4   1     1418.08     1403.64     39.55 o 
   0  -4   1      687.25      738.98     69.41 o 
   1  -4   1      688.05      740.47     21.10 o 
   2  -4   1     4812.42     4608.39     60.46 o 
   3  -4   1       32.91       42.43     21.38 o 
   4  -4   1     1021.86      930.15     11.99 o 
   5  -4   1     1210.44     1180.45     43.22 o 
   6  -4   1    10607.90    10430.07    126.57 o 
   7  -4   1      263.91      270.78      9.67 o 
   8  -4   1        2.04       -5.30      5.91 o 
   9  -4   1       91.66       76.31     38.17 o 
  10  -4   1      303.39      321.82     66.47 o 
  11  -4   1      164.45      155.40      8.12 o 
  12  -4   1      175.60      293.11    118.58 o 
  13  -4   1      437.26      441.38     83.68 o 
 -12  -3   1        8.70        6.55     33.11 o 
 -11  -3   1      433.40      407.40     46.21 o 
 -10  -3   1      337.85      313.48     33.30 o 
  -9  -3   1     2285.74     2338.78     25.34 o 
  -8  -3   1      382.89      438.47     33.31 o 
  -7  -3   1      943.49     1074.71     41.99 o 
  -6  -3   1      134.37      123.39      4.91 o 
  -5  -3   1      619.31      706.65     29.17 o 
  -4  -3   1     6929.34     6667.56     91.47 o 
  -3  -3   1     3098.25     3029.51     90.26 o 
  -2  -3   1     7892.09     7750.45     28.95 o 
  -1  -3   1      794.19      953.55     14.28 o 
   0  -3   1     1021.53     1121.09     64.89 o 
   1  -3   1     3623.25     3282.49      8.52 o 
   2  -3   1     2192.44     2329.25     69.64 o 
   3  -3   1     6530.15     6085.42     35.88 o 
   4  -3   1     3587.98     3805.56     50.81 o 
   5  -3   1     2474.36     2469.40     40.81 o 
   6  -3   1      187.39      143.96      9.51 o 
   7  -3   1      504.41      517.89     14.09 o 
   8  -3   1       61.25       72.51      8.05 o 
   9  -3   1      654.45      662.31    141.82 o 
  10  -3   1       27.41       30.23     11.84 o 
  11  -3   1      207.45      334.23    114.76 o 
  12  -3   1      950.93      959.53     89.93 o 
  13  -3   1      197.74      189.83     13.39 o 
 -12  -2   1      420.58      465.63     69.83 o 
 -11  -2   1      168.98      176.03     21.39 o 
 -10  -2   1      917.17      949.20     52.16 o 
  -9  -2   1        2.45       25.62     44.00 o 
  -8  -2   1      644.39      679.81     26.54 o 
  -7  -2   1      984.30      980.48     35.53 o 
  -6  -2   1       37.54       82.96     15.92 o 
  -5  -2   1     5257.51     5070.98     87.66 o 
  -4  -2   1     8391.25     8216.85     52.45 o 
  -3  -2   1     6460.53     6987.52     94.76 o 
  -2  -2   1      278.03      247.67     13.85 o 
  -1  -2   1     3030.20     3320.60     50.95 o 
   0  -2   1     2131.21     2289.43     18.78 o 
   1  -2   1    16841.96    17520.10     18.30 o 
   2  -2   1     9073.96     9432.82     83.58 o 
   3  -2   1     3866.12     3917.28     27.14 o 
   4  -2   1       37.00       33.45     11.69 o 
   5  -2   1       34.70       58.10     16.96 o 
   6  -2   1        2.27       10.22     32.09 o 
   7  -2   1      213.36      221.07     22.19 o 
   8  -2   1      150.05      187.54     32.62 o 
   9  -2   1      773.67      733.95     38.30 o 
  10  -2   1        4.55        6.73     11.86 o 
  11  -2   1       67.66       70.06     14.81 o 
  12  -2   1      162.12      149.66     30.13 o 
  13  -2   1        0.90       -7.17     20.55 o 
 -12  -1   1      315.02      337.99     22.24 o 
 -11  -1   1       51.74       58.65      7.60 o 
 -10  -1   1       46.51       56.19      9.52 o 
  -9  -1   1      574.34      587.79     40.49 o 
  -8  -1   1      110.71      116.41      6.77 o 
  -7  -1   1        3.41       30.69     25.82 o 
  -6  -1   1     1277.17     1219.58     21.88 o 
  -5  -1   1     8991.37     8924.05     38.47 o 
  -4  -1   1     1306.70     1245.63     34.59 o 
  -3  -1   1     5546.81     5561.38     35.95 o 
  -2  -1   1    12070.30    12296.33    114.38 o 
  -1  -1   1      480.53      491.22     41.81 o 
   0  -1   1      679.02      743.48      9.32 o 
   1  -1   1     3392.25     3585.65     45.16 o 
   2  -1   1      589.98      689.05     24.99 o 
   3  -1   1     2179.25     2293.23     70.49 o 
   4  -1   1     3417.98     3362.67     84.05 o 
   5  -1   1      254.77      313.07      7.72 o 
   6  -1   1     1258.57     1259.79     28.01 o 
   7  -1   1       14.21        5.29      1.58 o 
   8  -1   1     1866.90     2009.12     50.20 o 
   9  -1   1     1710.33     1706.66     31.29 o 
  10  -1   1      342.81      390.32     46.63 o 
  11  -1   1     1787.06     1751.02     58.48 o 
  12  -1   1       77.29       66.55     16.49 o 
 -13   0   1      575.73      505.97     62.65 o 
 -12   0   1       54.55       55.72     69.83 o 
 -11   0   1      376.59      389.96     60.39 o 
 -10   0   1      844.31      830.13     46.94 o 
  -9   0   1      179.92      188.52     28.93 o 
  -8   0   1     3783.64     3553.43     82.32 o 
  -7   0   1     3868.98     3704.99     24.95 o 
  -6   0   1     6149.60     5811.00     26.93 o 
  -5   0   1     3427.20     3313.22     87.16 o 
  -4   0   1       24.22       52.02     16.30 o 
  -3   0   1     2802.75     2612.53     34.42 o 
  -2   0   1     7088.31     7493.07     41.47 o 
  -1   0   1    12779.04    13153.97     35.11 o 
   0   0   1     1869.63     1772.13     30.24 o 
   1   0   1    28195.76    30079.39    247.57 o 
   2   0   1       52.54      119.26     27.20 o 
   3   0   1      152.82      162.36     24.02 o 
   4   0   1      756.63      850.90     54.04 o 
   5   0   1      488.78      706.09     54.18 o 
   6   0   1      967.74      827.05      6.08 o 
   7   0   1        0.19       -5.23     13.57 o 
   8   0   1      506.20      463.57     10.61 o 
   9   0   1      312.80      294.90     33.06 o 
  10   0   1      643.88      663.15     25.53 o 
  11   0   1        1.54       22.13     24.09 o 
  12   0   1       29.92       51.32     75.42 o 
 -13   1   1      129.00      147.74     43.98 o 
 -12   1   1      342.76      363.90     45.90 o 
 -11   1   1       78.68      100.65     46.37 o 
 -10   1   1      859.33      809.16     29.66 o 
  -9   1   1     1377.43     1469.04     47.86 o 
  -8   1   1     2150.63     1920.45    106.66 o 
  -7   1   1     1128.52     1147.66     34.85 o 
  -6   1   1     3389.84     3679.34     28.84 o 
  -5   1   1     2681.37     2604.73     53.03 o 
  -4   1   1     7223.89     7332.83     29.29 o 
  -3   1   1     3541.01     3628.35     61.92 o 
  -2   1   1     3307.59     3429.74     53.83 o 
  -1   1   1      200.15      291.46     25.43 o 
   0   1   1     7486.68     7301.22     46.18 o 
   1   1   1     1061.62     1314.57     32.14 o 
   2   1   1     9807.93     9577.14     78.36 o 
   3   1   1     2769.62     2577.28     67.21 o 
   4   1   1     1800.75     1688.54     28.98 o 
   5   1   1      415.49      439.96     20.55 o 
   6   1   1      181.88      198.24     24.00 o 
   7   1   1     3247.92     2956.78      7.71 o 
   8   1   1      911.85      903.10     25.71 o 
   9   1   1      648.63      662.19     28.58 o 
  10   1   1      931.89      919.05     24.07 o 
  11   1   1        1.12       -4.08      4.08 o 
  12   1   1       14.36       16.26     41.30 o 
 -13   2   1        1.38       -1.44     11.00 o 
 -12   2   1      495.89      457.18     12.43 o 
 -11   2   1       71.36       62.66      2.15 o 
 -10   2   1      526.38      511.33     46.03 o 
  -9   2   1     1732.57     1831.90     34.51 o 
  -8   2   1     2870.91     2858.34     35.94 o 
  -7   2   1     1946.82     1955.50     28.19 o 
  -6   2   1      299.47      260.46     10.71 o 
  -5   2   1        6.47       34.88     23.32 o 
  -4   2   1      110.24      196.62     17.98 o 
  -3   2   1     3791.61     3560.55     86.25 o 
  -2   2   1       37.24       39.68     13.51 o 
  -1   2   1     4368.34     4877.06     34.09 o 
   0   2   1     4895.94     4810.51     72.84 o 
   1   2   1      622.22      764.97     14.58 o 
   2   2   1     2952.49     3071.54     29.34 o 
   3   2   1      431.31      424.49     15.77 o 
   4   2   1       10.33       29.61      9.88 o 
   5   2   1      344.90      339.23      6.44 o 
   6   2   1      366.99      358.42     25.14 o 
   7   2   1      670.61      691.14     19.72 o 
   8   2   1       56.28       43.28     15.67 o 
   9   2   1       53.64       84.47     47.00 o 
  10   2   1      628.48      665.39     46.27 o 
  11   2   1      204.32      186.23     21.08 o 
 -13   3   1      219.10      279.24     87.50 o 
 -12   3   1      112.43      159.21    106.62 o 
 -11   3   1      371.81      360.56     45.90 o 
 -10   3   1      425.69      439.42     26.74 o 
  -9   3   1      282.50      296.18     26.93 o 
  -8   3   1        2.83       24.47     20.77 o 
  -7   3   1      225.87      265.46     11.39 o 
  -6   3   1     1198.72     1552.03     27.50 o 
  -5   3   1       25.16       50.39     10.80 o 
  -4   3   1      100.86      111.93     28.58 o 
  -3   3   1      268.29      373.79     60.89 o 
  -2   3   1      583.01      675.61     18.55 o 
  -1   3   1    15390.11    14916.05    233.05 o 
   0   3   1     8797.68     8616.08     18.87 o 
   1   3   1       31.90       87.19     11.47 o 
   2   3   1     4367.23     4372.93     68.54 o 
   3   3   1       48.53       37.76      5.02 o 
   4   3   1     4963.95     4749.90     33.15 o 
   5   3   1       38.74       45.68     14.60 o 
   6   3   1     2693.83     2627.16     92.83 o 
   7   3   1      436.08      453.50     17.98 o 
   8   3   1       89.47      108.60     50.92 o 
   9   3   1      166.82      246.67     28.77 o 
  10   3   1      828.79      789.64     29.32 o 
  11   3   1      443.59      457.75     19.26 o 
 -13   4   1       93.43      135.78     32.99 o 
 -12   4   1      313.47      328.51     45.42 o 
 -11   4   1     1291.17     1211.18      8.62 o 
 -10   4   1     2347.98     2423.65     41.76 o 
  -9   4   1      100.47       82.58     26.52 o 
  -8   4   1      111.29       91.45     20.87 o 
  -7   4   1       74.97       82.58     18.57 o 
  -6   4   1     1803.52     1851.89     71.23 o 
  -5   4   1       37.72       19.91      3.69 o 
  -4   4   1      189.26      267.07     28.69 o 
  -3   4   1       57.71       75.17     23.14 o 
  -2   4   1      472.45      493.43     10.07 o 
  -1   4   1     2660.12     2856.97     21.34 o 
   0   4   1     1701.74     1973.90     29.26 o 
   1   4   1       63.45       76.47     20.90 o 
   2   4   1      288.17      271.79     11.36 o 
   3   4   1      122.02      100.51     12.59 o 
   4   4   1       50.45       60.60     11.42 o 
   5   4   1      266.52      261.05     24.88 o 
   6   4   1       18.35        5.10     47.78 o 
   7   4   1       93.44      103.50     27.27 o 
   8   4   1       39.14       89.96     18.33 o 
   9   4   1      615.53      552.49     29.63 o 
  10   4   1      145.83      164.18     13.68 o 
  11   4   1      369.26      351.30     26.32 o 
 -13   5   1      142.73      145.83     19.12 o 
 -12   5   1      225.08      227.60     43.99 o 
 -11   5   1       75.57       85.55     37.29 o 
 -10   5   1       50.17       59.16     50.71 o 
  -9   5   1     1208.19     1175.37     18.32 o 
  -8   5   1      124.51      137.44     18.66 o 
  -7   5   1     1746.11     1786.92     69.68 o 
  -6   5   1       41.18       55.49     40.49 o 
  -5   5   1     1332.14     1300.80     10.53 o 
  -4   5   1     5789.45     5569.94     50.24 o 
  -3   5   1       40.16       30.19      1.53 o 
  -2   5   1       78.68       90.09     17.98 o 
  -1   5   1      408.43      432.74     18.63 o 
   0   5   1       59.93      130.16     19.47 o 
   1   5   1     1051.01     1084.57     29.45 o 
   2   5   1      322.33      265.48     21.20 o 
   3   5   1     5922.92     5913.64     31.20 o 
   4   5   1       17.95       15.80      6.59 o 
   5   5   1     1771.08     1879.49     87.07 o 
   6   5   1      447.68      425.76     19.19 o 
   7   5   1      238.40      226.17     19.61 o 
   8   5   1       48.45       53.90     22.72 o 
   9   5   1      576.14      602.77     18.52 o 
  10   5   1      281.65      312.89     16.19 o 
 -13   6   1      441.20      451.90     21.99 o 
 -12   6   1      403.79      449.01     37.28 o 
 -11   6   1      306.53      375.99     59.53 o 
 -10   6   1        2.27       14.37     38.96 o 
  -9   6   1      353.90      381.43     25.34 o 
  -8   6   1      253.71      238.92     24.61 o 
  -7   6   1      724.69      684.16     25.36 o 
  -6   6   1       53.95       39.90     23.30 o 
  -5   6   1     5750.98     5408.82     25.92 o 
  -4   6   1     2876.52     2731.35     33.20 o 
  -3   6   1     1035.27     1088.98     22.40 o 
  -2   6   1     5376.87     5257.72    101.84 o 
  -1   6   1      231.86      259.30      5.36 o 
   0   6   1       24.55       80.39     17.31 o 
   1   6   1       73.75       75.83     14.61 o 
   2   6   1     2621.17     2677.19     33.33 o 
   3   6   1     1606.09     1619.98     36.04 o 
   4   6   1      714.33      809.01     39.40 o 
   5   6   1      441.42      402.79     16.99 o 
   6   6   1      681.46      680.60     65.73 o 
   7   6   1      508.93      498.80     21.68 o 
   8   6   1      665.10      673.52     33.93 o 
   9   6   1      115.73       96.97     10.05 o 
 -13   7   1       58.15       59.28     39.69 o 
 -12   7   1       29.64       23.08     13.39 o 
 -11   7   1      177.62      173.06     18.17 o 
 -10   7   1        4.36       15.22     34.51 o 
  -9   7   1       16.31       14.21     16.30 o 
  -8   7   1       98.32       90.80     16.07 o 
  -7   7   1     2041.03     2168.09     48.93 o 
  -6   7   1      111.59      124.47     14.33 o 
  -5   7   1     2000.23     2032.46     74.25 o 
  -4   7   1       70.98      149.03     25.51 o 
  -3   7   1       25.33       34.87     16.99 o 
  -2   7   1      483.36      455.02     24.78 o 
  -1   7   1      262.78      243.68      8.86 o 
   0   7   1      839.49      865.49     15.89 o 
   1   7   1      728.83      729.32     23.07 o 
   2   7   1     4035.99     3728.39     30.98 o 
   3   7   1       53.84       89.34     15.46 o 
   4   7   1       26.64       16.82     39.23 o 
   5   7   1      681.89      698.76     37.38 o 
   6   7   1        0.13        0.75     41.01 o 
   7   7   1      266.94      242.48     19.60 o 
   8   7   1      962.76      911.46     35.96 o 
   9   7   1      843.50     1055.25     32.49 o 
 -13   8   1      135.73      155.77     47.39 o 
 -12   8   1        1.01       -3.92     35.64 o 
 -11   8   1        3.06        2.90     49.35 o 
 -10   8   1      709.31      752.17     41.57 o 
  -9   8   1      112.14      115.82     56.89 o 
  -8   8   1     1162.30     1069.38    128.94 o 
  -7   8   1      790.28      750.11     21.74 o 
  -6   8   1      229.38      206.37     27.55 o 
  -5   8   1        2.26       12.69     27.91 o 
  -4   8   1       43.51       41.59     14.50 o 
  -3   8   1       10.44       10.57     25.65 o 
  -2   8   1       39.68       47.64     18.88 o 
  -1   8   1      609.97      644.77     24.02 o 
   0   8   1     2026.96     1978.15     19.15 o 
   1   8   1     1035.43      978.29    102.23 o 
   2   8   1        1.61       -2.82      3.30 o 
   3   8   1        2.89       12.50     26.61 o 
   4   8   1      131.78      183.28     46.25 o 
   5   8   1        1.25        0.45     38.82 o 
   6   8   1       10.61       24.69     17.61 o 
   7   8   1      341.51      316.73     15.17 o 
   8   8   1      824.69      837.05     25.41 o 
 -12   9   1       13.47       26.21     52.84 o 
 -11   9   1       13.79       12.74     67.22 o 
 -10   9   1      441.45      432.47     66.87 o 
  -9   9   1      165.68      187.64     34.08 o 
  -8   9   1     1151.72     1148.55     16.98 o 
  -7   9   1      221.08      229.37      6.19 o 
  -6   9   1       25.91       10.04     61.31 o 
  -5   9   1       62.10      103.44     14.66 o 
  -4   9   1       18.31       10.96      6.57 o 
  -3   9   1        5.09       18.50     17.25 o 
  -2   9   1      320.98      320.40     23.97 o 
  -1   9   1     1754.28     1821.11     38.26 o 
   0   9   1       52.49       45.80      4.90 o 
   1   9   1        2.88       -0.30      7.07 o 
   2   9   1      583.46      574.53     32.83 o 
   3   9   1       33.50       28.79      6.07 o 
   4   9   1       52.88       91.73     34.52 o 
   5   9   1      244.08      227.82     32.32 o 
   6   9   1       10.00       92.71     45.65 o 
   7   9   1      272.99      251.17     18.88 o 
 -12  10   1       43.05       51.30     21.86 o 
 -11  10   1      304.97      294.54     39.69 o 
 -10  10   1      270.65      320.55     50.43 o 
  -9  10   1      407.50      352.12     35.39 o 
  -8  10   1       29.20       43.36     10.76 o 
  -7  10   1       64.14       49.84     11.46 o 
  -6  10   1       98.86      129.90     47.10 o 
  -5  10   1      150.68      150.55     24.69 o 
  -4  10   1     1174.70     1059.80     80.96 o 
  -3  10   1     1311.36     1270.32     83.03 o 
  -2  10   1     1523.61     1544.20     29.88 o 
  -1  10   1       12.74        6.25      5.91 o 
   0  10   1     2222.92     2228.65    104.16 o 
   1  10   1       63.26      125.34     17.20 o 
   2  10   1       32.94       47.18     42.38 o 
   3  10   1        5.26       37.37     50.36 o 
   4  10   1      175.68      172.11     43.03 o 
   5  10   1      150.90      158.40     20.23 o 
   6  10   1       73.02       79.29     30.96 o 
 -11  11   1        2.50       -2.97      3.25 o 
 -10  11   1      152.59      133.02     40.64 o 
  -9  11   1       80.54      125.87     28.46 o 
  -8  11   1      102.34      158.87     37.83 o 
  -7  11   1       57.90       78.17     49.89 o 
  -6  11   1      769.04      688.30     34.05 o 
  -5  11   1      106.27       82.31     11.73 o 
  -4  11   1      270.30      274.26     31.72 o 
  -3  11   1      494.44      534.24     47.42 o 
  -2  11   1      218.72      226.07     15.51 o 
  -1  11   1        0.10       -4.56     17.61 o 
   0  11   1       60.12       64.79     13.14 o 
   1  11   1        1.31       -4.37      9.50 o 
   2  11   1        8.85        9.90     27.22 o 
   3  11   1      385.98      345.47     25.50 o 
   4  11   1       21.66       80.19     34.66 o 
 -10  12   1      159.48      143.03     12.72 o 
  -9  12   1      165.02      197.58     32.75 o 
  -8  12   1       44.65       51.70     19.06 o 
  -7  12   1        9.61        2.91     16.42 o 
  -6  12   1      387.90      346.00     51.79 o 
  -5  12   1      894.04     1001.35     76.16 o 
  -4  12   1      534.03      492.37     21.92 o 
  -3  12   1     1502.69     1446.62     53.54 o 
  -2  12   1       49.11       62.02     37.57 o 
  -1  12   1       83.77       69.47      6.62 o 
   0  12   1        6.35        6.41      7.50 o 
   1  12   1       24.49       41.12     18.03 o 
   2  12   1       59.60       81.99     30.14 o 
   3  12   1       91.35      103.99     17.89 o 
  -8  13   1       39.31       55.83     33.63 o 
  -7  13   1        6.48        1.51     26.68 o 
  -6  13   1      196.01      200.47     33.67 o 
  -5  13   1      439.82      464.36     28.72 o 
  -4  13   1       54.28       50.34     14.95 o 
  -3  13   1       41.10       33.94     32.88 o 
  -2  13   1       55.59       70.23     29.42 o 
  -1  13   1      178.00      179.40     37.17 o 
   0  13   1      914.74      844.03     33.08 o 
   1  13   1      377.29      423.83     46.96 o 
  -6  14   1      267.56      294.51     34.29 o 
  -5  14   1      213.69      237.62     27.18 o 
  -4  14   1      199.45      296.91     58.88 o 
  -3  14   1        0.95       -3.72      9.90 o 
  -1 -14   2      378.84      339.10     17.68 o 
   0 -14   2        8.22        0.48     14.78 o 
   1 -14   2       54.03       53.28     16.90 o 
   2 -14   2      593.05      659.61     69.03 o 
   3 -14   2     1116.96     1045.35    204.50 o 
   4 -14   2      189.51      195.56     52.87 o 
   5 -14   2      206.54      216.26     25.78 o 
   6 -14   2       32.81       37.33     16.06 o 
   7 -14   2      182.67      200.85     29.86 o 
  -3 -13   2      143.52      214.13     27.46 o 
  -2 -13   2      163.30      201.67     28.63 o 
  -1 -13   2      243.81      246.66     15.62 o 
   0 -13   2      134.46      130.40     29.67 o 
   1 -13   2      310.41      420.64     51.42 o 
   2 -13   2      615.99      600.83     23.87 o 
   3 -13   2      224.00      263.53     37.21 o 
   4 -13   2        2.00       -5.80      8.24 o 
   5 -13   2      108.95      189.56     26.04 o 
   6 -13   2        2.41       -4.94      6.58 o 
   7 -13   2        2.40        3.44     48.77 o 
   8 -13   2       23.22       16.13      5.66 o 
   9 -13   2      136.55      174.93     34.85 o 
  -4 -12   2      118.84      138.17     14.43 o 
  -3 -12   2       37.77       34.21      8.55 o 
  -2 -12   2       67.95      138.93     27.70 o 
  -1 -12   2       21.56       25.18     34.19 o 
   0 -12   2      852.09      949.26     45.09 o 
   1 -12   2     1148.03     1035.24     63.04 o 
   2 -12   2      289.44      280.68     25.14 o 
   3 -12   2       57.17       45.38      2.26 o 
   4 -12   2       53.83       88.34     34.85 o 
   5 -12   2      504.61      484.68     21.80 o 
   6 -12   2        0.28        6.44     55.85 o 
   7 -12   2       56.12       80.16     20.10 o 
   8 -12   2      874.12      768.68     25.59 o 
   9 -12   2      390.66      358.79     58.58 o 
  10 -12   2      494.22      565.19     65.35 o 
  -6 -11   2      318.29      314.67     18.28 o 
  -5 -11   2        0.22       -6.02      6.02 o 
  -4 -11   2       43.94       25.54     19.58 o 
  -3 -11   2       67.69       63.36     18.64 o 
  -2 -11   2      134.03      136.67     30.39 o 
  -1 -11   2      243.25      296.66     32.59 o 
   0 -11   2      249.02      282.46     35.68 o 
   1 -11   2       51.72       59.96     10.32 o 
   2 -11   2      184.99      255.41     41.38 o 
   3 -11   2      215.02      213.23     18.95 o 
   4 -11   2      479.14      427.23     15.62 o 
   5 -11   2       64.72       82.60     58.52 o 
   6 -11   2      722.27      747.57     37.67 o 
   7 -11   2      485.10      508.92     15.19 o 
   8 -11   2      179.84      197.55     23.43 o 
   9 -11   2       70.53       59.78      6.22 o 
  10 -11   2        5.62       -0.38      2.63 o 
  11 -11   2       12.93        7.40     10.71 o 
  -7 -10   2       38.78       53.52     20.22 o 
  -6 -10   2      219.08      213.83     23.75 o 
  -5 -10   2        3.70       19.33     42.38 o 
  -4 -10   2      235.83      296.56     22.50 o 
  -3 -10   2      179.97      223.67     39.07 o 
  -2 -10   2     1069.30     1302.59     40.22 o 
  -1 -10   2       45.70       46.21     30.01 o 
   0 -10   2     1148.84     1096.34     99.73 o 
   1 -10   2      210.14      204.09     27.57 o 
   2 -10   2     1077.81     1383.68     51.82 o 
   3 -10   2      463.25      448.25     28.08 o 
   4 -10   2       60.18       75.99     41.37 o 
   5 -10   2     2014.36     2075.46     31.87 o 
   6 -10   2      384.52      386.36     32.27 o 
   7 -10   2     2174.01     2226.04     38.97 o 
   8 -10   2        1.42        6.44     77.49 o 
   9 -10   2      150.87      133.65      8.84 o 
  10 -10   2        2.81       -3.87      5.24 o 
  11 -10   2       40.66       43.29     49.62 o 
  12 -10   2      732.21      676.65     41.46 o 
  -8  -9   2       35.83       33.26      6.02 o 
  -7  -9   2      229.27      308.49     34.28 o 
  -6  -9   2       34.65       39.73     25.16 o 
  -5  -9   2      238.22      294.69     16.40 o 
  -4  -9   2      827.53      985.18     37.77 o 
  -3  -9   2      640.80      731.59     31.90 o 
  -2  -9   2      788.34      787.19     23.45 o 
  -1  -9   2      376.39      338.07     29.09 o 
   0  -9   2      702.34      674.94     44.91 o 
   1  -9   2     1060.69      944.26     84.67 o 
   2  -9   2      471.55      457.91     29.03 o 
   3  -9   2     1151.58     1161.44     25.45 o 
   4  -9   2     1664.29     1723.63     46.11 o 
   5  -9   2     1040.26      999.95     32.73 o 
   6  -9   2      474.65      516.57     64.67 o 
   7  -9   2       72.67       72.19     28.06 o 
   8  -9   2       41.39       64.67     30.56 o 
   9  -9   2      927.14      804.90     18.66 o 
  10  -9   2      154.29      168.60     17.69 o 
  11  -9   2        1.24       -2.39      2.39 o 
  12  -9   2      521.58      472.96     23.91 o 
  -9  -8   2        7.66       -0.62     21.39 o 
  -8  -8   2      812.91      810.73     22.95 o 
  -7  -8   2        0.20       13.43     17.62 o 
  -6  -8   2       73.65       70.51     58.39 o 
  -5  -8   2     1412.99     1452.52     21.79 o 
  -4  -8   2      361.04      412.34     14.50 o 
  -3  -8   2      639.48      664.47     29.54 o 
  -2  -8   2      472.79      489.84     18.27 o 
  -1  -8   2      481.09      471.89     15.29 o 
   0  -8   2       15.42       39.20     24.75 o 
   1  -8   2      431.75      521.27     29.38 o 
   2  -8   2      617.06      555.72     11.53 o 
   3  -8   2       97.26       84.94      6.36 o 
   4  -8   2     6897.13     6532.42     39.19 o 
   5  -8   2      429.87      458.58     23.40 o 
   6  -8   2      361.26      357.82      6.62 o 
   7  -8   2       49.17       40.13     13.30 o 
   8  -8   2      151.70      202.45     23.32 o 
   9  -8   2       35.41       32.92     34.12 o 
  10  -8   2       28.49       36.95     36.34 o 
  11  -8   2     1199.21     1046.25     25.36 o 
  12  -8   2      135.91       94.19    104.71 o 
  -9  -7   2      251.32      312.43     34.93 o 
  -8  -7   2       14.40       16.65     59.25 o 
  -7  -7   2        3.33       -3.16      4.48 o 
  -6  -7   2     1708.43     1752.93     51.81 o 
  -5  -7   2     1073.79     1080.96     88.61 o 
  -4  -7   2     2111.20     2089.30     29.66 o 
  -3  -7   2     1133.61     1074.47     10.18 o 
  -2  -7   2       77.78       77.17     27.66 o 
  -1  -7   2      418.69      430.67     17.50 o 
   0  -7   2      115.77      111.29     15.21 o 
   1  -7   2     2168.77     2035.86     21.21 o 
   2  -7   2     3118.10     3335.15     56.52 o 
   3  -7   2     3595.49     3576.43     19.78 o 
   4  -7   2     1364.47     1344.97     16.60 o 
   5  -7   2      185.07      238.44     14.54 o 
   6  -7   2       13.04       28.90      7.54 o 
   7  -7   2     1703.48     1752.48     28.36 o 
   8  -7   2      658.77      666.21     31.32 o 
   9  -7   2      142.20      137.48     21.03 o 
  10  -7   2       69.15       61.41     12.26 o 
  11  -7   2       16.81       12.43     76.98 o 
  12  -7   2        1.81       -6.69      6.69 o 
  13  -7   2      240.19      308.41     87.50 o 
 -10  -6   2       63.79       51.71      8.32 o 
  -9  -6   2       41.37       26.97      9.08 o 
  -8  -6   2       57.18       49.98     15.38 o 
  -7  -6   2      571.76      552.16     12.20 o 
  -6  -6   2     1480.24     1387.25     10.50 o 
  -5  -6   2       40.05       32.01      3.31 o 
  -4  -6   2      706.99      692.50     43.91 o 
  -3  -6   2     1839.23     1788.37     61.01 o 
  -2  -6   2      804.66      876.88     54.03 o 
  -1  -6   2      205.70      218.17     16.29 o 
   0  -6   2      944.71      997.73     24.34 o 
   1  -6   2    10533.55    10309.40     30.48 o 
   2  -6   2     2171.35     2170.48     30.31 o 
   3  -6   2     5340.02     4856.29     10.92 o 
   4  -6   2        0.47       -2.22      2.22 o 
   5  -6   2        0.19       -7.36      7.59 o 
   6  -6   2      848.28      794.38     19.29 o 
   7  -6   2       12.63       19.38     10.26 o 
   8  -6   2     3234.20     3353.20     39.69 o 
   9  -6   2        8.88       22.49     43.66 o 
  10  -6   2      874.87     1026.77     57.66 o 
  11  -6   2      252.37      270.64    108.54 o 
  12  -6   2      417.85      452.86     21.52 o 
  13  -6   2       11.63       18.17     61.67 o 
 -11  -5   2       74.46      105.25     31.91 o 
 -10  -5   2      203.75      197.05      8.43 o 
  -9  -5   2      453.66      519.73     34.92 o 
  -8  -5   2       56.16       50.15      9.15 o 
  -7  -5   2     1163.64     1375.28     48.54 o 
  -6  -5   2     1015.43     1003.12     26.00 o 
  -5  -5   2      109.22      133.27     11.90 o 
  -4  -5   2       39.32       28.71      9.36 o 
  -3  -5   2       18.95       18.26      3.49 o 
  -2  -5   2     5655.81     5435.08     78.39 o 
  -1  -5   2      180.23      158.54      8.41 o 
   0  -5   2     9883.59     9688.67     62.61 o 
   1  -5   2     4918.77     4824.49     38.21 o 
   2  -5   2       41.30       54.39     15.09 o 
   3  -5   2      350.27      361.55     19.58 o 
   4  -5   2     5542.65     5215.06     30.14 o 
   5  -5   2      748.24      681.82     15.54 o 
   6  -5   2      120.07       88.07      3.27 o 
   7  -5   2     1520.51     1655.44     39.65 o 
   8  -5   2      231.93      218.81     10.79 o 
   9  -5   2      862.42      842.37     24.56 o 
  10  -5   2        0.97        3.83     84.14 o 
  11  -5   2       10.80       27.25     34.90 o 
  12  -5   2       15.12       43.51    114.27 o 
  13  -5   2      104.57      106.15     43.51 o 
 -11  -4   2       68.02       74.09     22.89 o 
 -10  -4   2       15.90       35.23     30.37 o 
  -9  -4   2      733.88      839.98     33.24 o 
  -8  -4   2      591.92      646.90     40.89 o 
  -7  -4   2     1235.55     1337.87     20.71 o 
  -6  -4   2      593.94      639.60     35.18 o 
  -5  -4   2       38.83       27.00      2.21 o 
  -4  -4   2     3330.44     3315.01     20.45 o 
  -3  -4   2     2786.36     2629.30     18.67 o 
  -2  -4   2     1514.67     1536.77     14.90 o 
  -1  -4   2     2515.90     2394.67     25.71 o 
   0  -4   2     3441.33     3225.30     12.74 o 
   1  -4   2      744.97      874.62     14.16 o 
   2  -4   2      999.05     1061.88     28.82 o 
   3  -4   2     4960.86     4661.37     20.35 o 
   4  -4   2      408.77      399.19     15.35 o 
   5  -4   2     2193.63     2133.11     57.29 o 
   6  -4   2     1847.91     1667.48     72.59 o 
   7  -4   2      998.39      908.90     20.22 o 
   8  -4   2     1439.00     1336.06     34.92 o 
   9  -4   2     2237.46     2278.98     81.82 o 
  10  -4   2      137.19      146.22     40.17 o 
  11  -4   2       97.01      221.85     98.01 o 
  12  -4   2      143.21      233.33    108.53 o 
  13  -4   2       95.98      192.21     68.38 o 
 -12  -3   2       31.42       41.21     20.54 o 
 -11  -3   2       53.30       50.19     20.13 o 
 -10  -3   2     1558.76     1571.59     38.64 o 
  -9  -3   2     1862.81     1930.87     84.24 o 
  -8  -3   2     1686.23     1635.36    145.10 o 
  -7  -3   2      133.64      137.73     21.89 o 
  -6  -3   2     1374.31     1313.54     61.35 o 
  -5  -3   2      265.46      299.81     17.48 o 
  -4  -3   2        2.36      127.15     28.47 o 
  -3  -3   2      492.95      602.91     73.06 o 
  -2  -3   2      527.31      547.99     11.44 o 
  -1  -3   2     5543.63     6154.42    235.30 o 
   0  -3   2      613.44      597.27      6.68 o 
   1  -3   2        4.15       -2.48     13.65 o 
   2  -3   2     1321.40     1308.67     26.61 o 
   3  -3   2      666.63      752.54     35.38 o 
   4  -3   2      164.74      207.11     41.95 o 
   5  -3   2      615.30      633.16     35.77 o 
   6  -3   2     3321.02     3236.63     16.72 o 
   7  -3   2       64.89       92.76     19.18 o 
   8  -3   2      916.34      974.74     27.73 o 
   9  -3   2        1.96       21.85     32.31 o 
  10  -3   2      175.96      245.89     50.41 o 
  11  -3   2        0.44       25.58     79.95 o 
  12  -3   2        9.52       23.43     28.21 o 
  13  -3   2      169.58      253.89    112.84 o 
 -12  -2   2        0.91       10.10     41.53 o 
 -11  -2   2      360.68      319.68     43.67 o 
 -10  -2   2     1336.45     1304.04     21.67 o 
  -9  -2   2      791.33      842.91     34.47 o 
  -8  -2   2        3.52       12.09     18.00 o 
  -7  -2   2      778.65      861.98     25.51 o 
  -6  -2   2        3.06       16.12     20.57 o 
  -5  -2   2      371.52      395.57     22.64 o 
  -4  -2   2     1982.52     2041.02     21.54 o 
  -3  -2   2       61.82       57.80     13.07 o 
  -2  -2   2     1870.58     1812.58     83.07 o 
  -1  -2   2     4105.67     4007.65    110.94 o 
   0  -2   2      620.66      881.95     54.40 o 
   1  -2   2     2403.99     2434.68     70.47 o 
   2  -2   2      198.46      392.75     74.13 o 
   3  -2   2     1673.75     1678.32     16.71 o 
   4  -2   2     1095.23     1081.23     12.98 o 
   5  -2   2     3782.75     3868.93     43.27 o 
   6  -2   2     5474.09     5484.73     74.20 o 
   7  -2   2       54.35       54.36     17.45 o 
   8  -2   2     1113.89     1096.16     96.42 o 
   9  -2   2      789.72      835.37     35.54 o 
  10  -2   2       53.81      175.82     51.85 o 
  11  -2   2        5.17       34.38     47.92 o 
  12  -2   2      514.07      443.79     51.41 o 
 -13  -1   2       43.05       51.06     41.60 o 
 -12  -1   2      954.25     1056.35    116.24 o 
 -11  -1   2     2007.83     2235.97     58.42 o 
 -10  -1   2      391.74      424.66     28.81 o 
  -9  -1   2     1691.92     1574.41     27.89 o 
  -8  -1   2      336.33      336.09     21.13 o 
  -7  -1   2       33.82       27.93     11.06 o 
  -6  -1   2      720.28      663.18     23.64 o 
  -5  -1   2     1355.35     1578.83     21.20 o 
  -4  -1   2     5288.14     5154.93     20.57 o 
  -3  -1   2     1344.57     1237.21     10.46 o 
  -2  -1   2     5909.19     5608.92    110.45 o 
  -1  -1   2     1318.31     1334.60     18.13 o 
   0  -1   2      322.25      272.67     11.84 o 
   1  -1   2     2591.86     2925.73     45.11 o 
   2  -1   2     3070.17     2751.44     55.14 o 
   3  -1   2     2193.01     1985.84     53.53 o 
   4  -1   2      508.22      490.69      8.49 o 
   5  -1   2     4482.07     4307.98     77.83 o 
   6  -1   2      395.02      380.47     10.23 o 
   7  -1   2      364.12      330.40      4.51 o 
   8  -1   2       73.89       88.48     12.89 o 
   9  -1   2        3.68       56.10     40.76 o 
  10  -1   2       63.38       54.03      1.44 o 
  11  -1   2        9.52        1.52      2.39 o 
  12  -1   2      195.53      200.79     18.55 o 
 -13   0   2      195.09      251.50     38.73 o 
 -12   0   2      387.08      364.95     25.82 o 
 -11   0   2      192.99      225.80     33.71 o 
 -10   0   2       42.84      104.31     36.30 o 
  -9   0   2      154.79      160.81     45.78 o 
  -8   0   2      852.98      752.75     12.02 o 
  -7   0   2      455.01      420.56     29.32 o 
  -6   0   2     2502.08     2582.23     52.60 o 
  -5   0   2     4440.75     4145.34     45.87 o 
  -4   0   2     3939.04     3757.24     71.33 o 
  -3   0   2      316.56      275.24      9.44 o 
  -2   0   2     1382.05     1621.49     61.87 o 
  -1   0   2     7987.01     8005.17     29.55 o 
   0   0   2        9.23       -2.56      4.55 o 
   1   0   2     4986.39     4678.53     44.14 o 
   2   0   2    25186.02    25795.14     55.33 o 
   3   0   2     2097.01     2158.62     54.59 o 
   4   0   2      813.66      724.64     17.19 o 
   5   0   2     1988.76     1938.60     20.53 o 
   6   0   2        2.74       12.59     27.15 o 
   7   0   2       41.74       34.34      8.37 o 
   8   0   2      167.09      174.55      9.76 o 
   9   0   2     1747.72     1602.13     22.39 o 
  10   0   2       14.91       15.05      5.13 o 
  11   0   2     1910.88     1717.73     19.37 o 
  12   0   2        9.72        6.87     11.71 o 
 -13   1   2       68.75       71.24     43.03 o 
 -12   1   2      672.92      645.65     90.39 o 
 -11   1   2      235.48      252.47     29.17 o 
 -10   1   2       77.25      132.82     26.88 o 
  -9   1   2      355.32      383.08     14.78 o 
  -8   1   2       26.36       17.43      6.91 o 
  -7   1   2       23.80        3.31      1.89 o 
  -6   1   2     5046.12     4699.06     54.93 o 
  -5   1   2     2335.74     2301.45     22.56 o 
  -4   1   2     2705.78     2742.47    136.70 o 
  -3   1   2     1197.03     1470.72     36.51 o 
  -2   1   2      217.69      200.23     21.15 o 
  -1   1   2     2835.62     3063.81     42.63 o 
   0   1   2    15937.78    15552.27     84.98 o 
   1   1   2     8834.75     8923.63     20.92 o 
   2   1   2     7839.98     7645.35     57.87 o 
   3   1   2    14958.52    15218.52    139.79 o 
   4   1   2       90.98       85.68     11.36 o 
   5   1   2     2242.36     2179.85     35.54 o 
   6   1   2       25.15       21.07     18.96 o 
   7   1   2        0.84        7.78     18.91 o 
   8   1   2      467.33      449.15     17.71 o 
   9   1   2     1336.66     1358.76     16.44 o 
  10   1   2      813.78      796.48     36.28 o 
  11   1   2      220.42      239.60      8.81 o 
  12   1   2      120.87      103.15     25.85 o 
 -13   2   2        0.76        2.87     89.41 o 
 -12   2   2       38.97      149.65     64.55 o 
 -11   2   2      101.87      217.07     92.76 o 
 -10   2   2        3.70        9.93      7.67 o 
  -9   2   2       18.35       14.20      5.63 o 
  -8   2   2      274.79      271.52     23.75 o 
  -7   2   2      417.18      466.90     18.41 o 
  -6   2   2      837.36      891.36     24.30 o 
  -5   2   2        5.77       -3.10      5.52 o 
  -4   2   2     4550.90     4576.04     70.69 o 
  -3   2   2     1566.72     1491.04     13.69 o 
  -2   2   2      611.62      577.51     16.53 o 
  -1   2   2     9600.14     9872.86     39.97 o 
   0   2   2      497.13      620.72     25.29 o 
   1   2   2     1650.60     1712.07     42.36 o 
   2   2   2     1667.52     1819.83     19.65 o 
   3   2   2     1881.87     1739.31     25.98 o 
   4   2   2     2457.13     2559.52     41.09 o 
   5   2   2      277.54      344.91     21.34 o 
   6   2   2       50.56       48.06     42.95 o 
   7   2   2       55.79       40.19      3.32 o 
   8   2   2     3181.06     3010.74     42.32 o 
   9   2   2      811.59      808.68     40.85 o 
  10   2   2      745.22      778.93     33.51 o 
  11   2   2      114.06      144.37     39.00 o 
 -13   3   2       17.77       33.46     34.90 o 
 -12   3   2     1404.65     1455.44    118.18 o 
 -11   3   2       65.28       57.83     54.73 o 
 -10   3   2       13.24        7.88     57.23 o 
  -9   3   2     1188.98     1220.75     65.77 o 
  -8   3   2       87.97      127.92     33.88 o 
  -7   3   2     1963.77     2042.46     70.67 o 
  -6   3   2      362.97      405.93     41.98 o 
  -5   3   2      901.82     1031.13     79.44 o 
  -4   3   2     1364.71     1306.80     41.51 o 
  -3   3   2      191.71      275.83     92.24 o 
  -2   3   2     7282.61     7376.11     55.34 o 
  -1   3   2    16961.88    16767.98    100.99 o 
   0   3   2      880.74      950.24     34.68 o 
   1   3   2     1182.22     1238.25     10.06 o 
   2   3   2       77.06      135.73     26.93 o 
   3   3   2        2.90       -5.00      7.40 o 
   4   3   2       39.34       69.80     22.66 o 
   5   3   2     1390.55     1400.99     36.50 o 
   6   3   2      647.11      652.65     22.65 o 
   7   3   2     1174.93     1126.77     16.39 o 
   8   3   2      640.45      598.15     20.22 o 
   9   3   2       14.38       10.20      4.17 o 
  10   3   2      191.10      231.11     40.66 o 
  11   3   2       32.47       36.56     26.64 o 
 -13   4   2        7.41        2.39     17.22 o 
 -12   4   2      547.47      488.28      0.96 o 
 -11   4   2      126.88      141.27      8.12 o 
 -10   4   2        8.20        5.64     34.55 o 
  -9   4   2     2104.72     2077.60     37.37 o 
  -8   4   2     1041.23     1008.05     36.77 o 
  -7   4   2      584.47      593.63     20.28 o 
  -6   4   2      243.45      288.39     25.15 o 
  -5   4   2       51.50       78.95      9.69 o 
  -4   4   2        1.74       -1.34      1.34 o 
  -3   4   2     3725.93     3806.45     65.35 o 
  -2   4   2     2508.30     2386.38     49.23 o 
  -1   4   2     2016.82     2159.54     35.62 o 
   0   4   2      477.65      498.95      9.62 o 
   1   4   2      641.66      651.07     23.69 o 
   2   4   2        1.02        7.83      9.82 o 
   3   4   2      786.92      778.45     13.90 o 
   4   4   2      470.88      569.70     33.66 o 
   5   4   2     1229.97     1449.08     38.81 o 
   6   4   2     1348.54     1399.33     23.16 o 
   7   4   2     1361.57     1331.04    123.86 o 
   8   4   2      203.46      210.86     19.95 o 
   9   4   2      279.18      240.62     20.15 o 
  10   4   2       35.95       22.07      7.20 o 
 -13   5   2       14.52       31.08     43.98 o 
 -12   5   2      400.66      488.62     76.59 o 
 -11   5   2       31.71       54.94     57.91 o 
 -10   5   2      459.59      449.65     44.08 o 
  -9   5   2     1377.03     1646.87     39.29 o 
  -8   5   2      515.04      493.11     46.63 o 
  -7   5   2        0.16        4.67     29.44 o 
  -6   5   2       86.97       92.31     25.57 o 
  -5   5   2      398.51      438.57     34.96 o 
  -4   5   2     1454.49     1446.21     21.22 o 
  -3   5   2     2446.99     2428.98     19.60 o 
  -2   5   2      640.48      617.78     24.91 o 
  -1   5   2     3424.75     3379.12     12.19 o 
   0   5   2     1144.38     1447.58     41.72 o 
   1   5   2      300.28      320.73     28.17 o 
   2   5   2        0.19       67.81     13.79 o 
   3   5   2       32.46       17.54      4.50 o 
   4   5   2     4206.30     4030.64     77.02 o 
   5   5   2      190.00      163.54     12.76 o 
   6   5   2      899.21      860.31     13.36 o 
   7   5   2        4.40        0.18     14.74 o 
   8   5   2        8.20       -1.13     34.17 o 
   9   5   2     1446.24     1675.84     55.31 o 
  10   5   2        5.04        4.57     36.10 o 
 -13   6   2       60.97       82.71     87.02 o 
 -12   6   2     1386.39     1477.95     78.04 o 
 -11   6   2      709.91      666.24     25.36 o 
 -10   6   2     1104.07     1248.12     52.15 o 
  -9   6   2      313.95      369.64     56.74 o 
  -8   6   2       11.86        6.06     21.11 o 
  -7   6   2     2412.65     2311.65     28.71 o 
  -6   6   2       43.68       65.12     42.87 o 
  -5   6   2       16.16       76.14     18.95 o 
  -4   6   2      239.98      226.56     12.01 o 
  -3   6   2      363.16      374.59     12.30 o 
  -2   6   2       52.79       49.46      7.25 o 
  -1   6   2        9.20       36.06     15.04 o 
   0   6   2      338.35      559.47     57.29 o 
   1   6   2       84.11      108.66     16.77 o 
   2   6   2        1.26       -3.21      4.13 o 
   3   6   2     1996.86     1939.16     53.93 o 
   4   6   2     1673.68     1705.67     72.58 o 
   5   6   2      126.95      158.46     10.17 o 
   6   6   2     1058.83      953.84     19.07 o 
   7   6   2       14.13        9.68     23.15 o 
   8   6   2       58.43       54.97     30.28 o 
   9   6   2      114.02      156.45     25.95 o 
 -13   7   2      906.70      944.39     64.13 o 
 -12   7   2       41.90       51.39     67.06 o 
 -11   7   2      652.49      565.31     17.46 o 
 -10   7   2      292.58      302.67     28.52 o 
  -9   7   2      177.62      218.16     58.70 o 
  -8   7   2      765.69      797.81     39.47 o 
  -7   7   2      135.26      133.99     31.54 o 
  -6   7   2     2369.78     2509.45     41.33 o 
  -5   7   2       33.23       34.72     14.81 o 
  -4   7   2     3169.34     3040.43     78.10 o 
  -3   7   2      942.91      912.06     26.72 o 
  -2   7   2        2.56       -3.95      4.73 o 
  -1   7   2        0.51       -3.73      5.89 o 
   0   7   2       96.48      105.05     15.48 o 
   1   7   2      381.55      403.90     25.37 o 
   2   7   2     1362.35     1324.58     64.72 o 
   3   7   2     1785.55     1873.97     75.61 o 
   4   7   2      427.23      463.31     44.58 o 
   5   7   2        9.65       17.29     18.00 o 
   6   7   2      244.22      340.63     38.61 o 
   7   7   2       43.06       41.56      8.64 o 
   8   7   2      270.70      300.95     14.48 o 
 -13   8   2      139.95      183.46     43.75 o 
 -12   8   2       10.73       21.52     31.91 o 
 -11   8   2      118.19      157.07     28.73 o 
 -10   8   2       69.15       60.45      6.65 o 
  -9   8   2       38.96       47.72     33.09 o 
  -8   8   2       53.40       55.13     43.27 o 
  -7   8   2        5.02       -2.69      5.79 o 
  -6   8   2        7.97       21.25     35.93 o 
  -5   8   2      310.11      327.41     28.63 o 
  -4   8   2     1156.42     1191.04     32.75 o 
  -3   8   2     2191.08     2133.61     43.31 o 
  -2   8   2      213.52      211.41      9.75 o 
  -1   8   2       72.97       75.68     12.91 o 
   0   8   2      249.23      273.24     13.95 o 
   1   8   2      481.61      456.88      5.08 o 
   2   8   2     2437.52     2454.50     36.24 o 
   3   8   2      944.83      914.78     28.62 o 
   4   8   2       65.86      160.70     33.61 o 
   5   8   2        7.86       29.20     34.64 o 
   6   8   2      707.00      696.46     27.03 o 
   7   8   2       11.26        3.64      2.97 o 
 -12   9   2        5.68       33.49     44.75 o 
 -11   9   2       98.03      147.69     40.50 o 
 -10   9   2      328.03      310.39     44.84 o 
  -9   9   2      243.12      268.64     41.27 o 
  -8   9   2      616.85      569.94     34.43 o 
  -7   9   2      867.13      816.06     25.11 o 
  -6   9   2        2.37       13.06     19.57 o 
  -5   9   2     1135.17     1059.87    120.43 o 
  -4   9   2       20.70       52.90     42.26 o 
  -3   9   2       67.66       61.39     19.16 o 
  -2   9   2      155.45      135.13      7.27 o 
  -1   9   2      448.99      477.63     21.20 o 
   0   9   2      492.83      423.59     37.66 o 
   1   9   2     1141.41     1039.02     54.44 o 
   2   9   2      395.83      440.62     34.78 o 
   3   9   2       41.21       32.42      8.49 o 
   4   9   2        1.69        2.42     11.30 o 
   5   9   2      414.02      455.08     33.13 o 
   6   9   2        3.38        0.01     18.67 o 
 -11  10   2        4.82        4.53     56.21 o 
 -10  10   2       33.44       39.27     30.73 o 
  -9  10   2      228.11      194.10     30.92 o 
  -8  10   2     1710.66     1747.58     51.33 o 
  -7  10   2      421.72      479.31     30.18 o 
  -6  10   2       80.68      107.98     49.42 o 
  -5  10   2       27.23       26.04      6.15 o 
  -4  10   2      666.28      616.08      7.68 o 
  -3  10   2      134.71      129.33      5.20 o 
  -2  10   2       14.77       41.39     44.92 o 
  -1  10   2     1322.92     1284.93    126.59 o 
   0  10   2        6.53       -1.71     23.20 o 
   1  10   2      943.39      941.00     27.55 o 
   2  10   2        0.35       -4.04      4.04 o 
   3  10   2      623.50      613.15     24.91 o 
   4  10   2        0.63        3.88     48.90 o 
   5  10   2       63.82       75.10     25.02 o 
 -11  11   2       88.88       68.02     15.54 o 
 -10  11   2        1.35        9.76     25.10 o 
  -9  11   2     1722.62     2000.12     78.58 o 
  -8  11   2     1533.62     1668.10     35.83 o 
  -7  11   2        3.02       -3.31     17.92 o 
  -6  11   2      444.57      454.12     33.86 o 
  -5  11   2     1189.60     1401.99     31.97 o 
  -4  11   2       71.16       67.32     23.34 o 
  -3  11   2        2.30       19.51     22.82 o 
  -2  11   2     1225.03     1438.32     56.85 o 
  -1  11   2       82.75       63.78      9.87 o 
   0  11   2      709.53      693.07     74.47 o 
   1  11   2       18.50       14.65     13.05 o 
   2  11   2       22.38       34.01     18.85 o 
   3  11   2       62.32       69.03     25.31 o 
   4  11   2       86.44       86.81     12.94 o 
 -10  12   2      266.78      254.76     22.14 o 
  -9  12   2      411.72      381.69     37.96 o 
  -8  12   2      219.13      262.47     16.60 o 
  -7  12   2       17.92       25.99     28.59 o 
  -6  12   2       48.49       34.77      5.60 o 
  -5  12   2      181.55      175.39      5.88 o 
  -4  12   2      163.14      159.84     37.49 o 
  -3  12   2       11.92       52.83     61.07 o 
  -2  12   2      825.09      753.81     36.91 o 
  -1  12   2       87.28       74.77      4.24 o 
   0  12   2        3.53        8.15     22.93 o 
   1  12   2      265.42      257.61     35.22 o 
   2  12   2       13.24       13.26     13.44 o 
  -8  13   2      124.48      158.62     16.65 o 
  -7  13   2       10.07       14.70     11.23 o 
  -6  13   2       74.66      101.35     45.94 o 
  -5  13   2      369.46      402.77     30.24 o 
  -4  13   2      212.98      202.07     31.08 o 
  -3  13   2      935.60     1072.33     54.68 o 
  -2  13   2       17.12       12.54     14.65 o 
  -1  13   2       54.82       78.65     33.56 o 
   0  13   2        3.25        1.13     12.68 o 
   3 -15   3       59.12       68.82     24.76 o 
   4 -15   3       77.01      160.56     38.27 o 
  -1 -14   3      251.62      213.40     10.93 o 
   0 -14   3        5.25       23.64     43.79 o 
   1 -14   3       26.54       51.99     46.68 o 
   2 -14   3       12.62       41.29     61.17 o 
   3 -14   3      214.93      198.64     34.32 o 
   4 -14   3       43.15       99.61     31.74 o 
   5 -14   3        1.50        1.53     55.12 o 
   6 -14   3      138.91      170.13     23.01 o 
   7 -14   3      220.36      240.06     18.53 o 
   8 -14   3      309.97      297.26     12.78 o 
  -3 -13   3       48.40       54.30     14.97 o 
  -2 -13   3      509.57      500.87     19.06 o 
  -1 -13   3      134.24      136.27     30.16 o 
   0 -13   3      431.70      395.15     39.64 o 
   1 -13   3      638.13      606.24     31.04 o 
   2 -13   3       72.28      142.22     37.80 o 
   3 -13   3      394.22      389.10     47.32 o 
   4 -13   3        2.37        2.88     18.27 o 
   5 -13   3      234.51      229.48     18.26 o 
   6 -13   3      156.23      161.26     17.79 o 
   7 -13   3       28.86       19.69      1.64 o 
   8 -13   3       72.45       68.34     44.58 o 
   9 -13   3       12.78       13.89      9.80 o 
  -5 -12   3      502.06      452.85     37.88 o 
  -4 -12   3      313.05      369.79     38.66 o 
  -3 -12   3        0.05       -7.11     11.14 o 
  -2 -12   3      349.26      344.67      9.15 o 
  -1 -12   3      256.95      304.48     21.91 o 
   0 -12   3      254.77      327.58     37.14 o 
   1 -12   3      250.98      258.89     29.86 o 
   2 -12   3     1037.46     1284.67     87.67 o 
   3 -12   3     1103.98     1118.15     32.33 o 
   4 -12   3       11.44        9.38     11.08 o 
   5 -12   3      308.89      333.09     33.07 o 
   6 -12   3        3.54       21.77     36.35 o 
   7 -12   3        7.32       10.69     17.43 o 
   8 -12   3      133.09      137.08     34.61 o 
   9 -12   3      269.08      312.36     49.03 o 
  10 -12   3      160.45      185.59     17.81 o 
  -6 -11   3        2.83        4.43      3.54 o 
  -5 -11   3      224.28      257.38     59.86 o 
  -4 -11   3       72.12       63.34     19.08 o 
  -3 -11   3      415.23      443.19     49.94 o 
  -2 -11   3       41.07       57.31     27.84 o 
  -1 -11   3      134.94      148.24     14.49 o 
   0 -11   3       50.05       48.01      8.84 o 
   1 -11   3        5.58       -2.12      2.82 o 
   2 -11   3     3394.10     3264.17     22.27 o 
   3 -11   3      321.81      330.34     32.88 o 
   4 -11   3        5.33        3.32     40.10 o 
   5 -11   3      183.19      177.65     12.11 o 
   6 -11   3       21.54       37.06     33.57 o 
   7 -11   3      750.53      795.36     44.82 o 
   8 -11   3      105.24      136.85     21.32 o 
   9 -11   3      655.95      569.25     10.79 o 
  10 -11   3       32.39       51.73     19.84 o 
  11 -11   3       44.44       54.56     44.15 o 
  -7 -10   3       40.89       39.87      9.87 o 
  -6 -10   3       86.34      113.62     17.99 o 
  -5 -10   3       39.00       98.81     25.67 o 
  -4 -10   3       30.17       24.40      4.95 o 
  -3 -10   3      495.58      467.41     28.32 o 
  -2 -10   3       54.70      131.05     30.75 o 
  -1 -10   3       86.25      121.31     14.98 o 
   0 -10   3      928.64      926.04    134.88 o 
   1 -10   3       54.12       56.72      6.40 o 
   2 -10   3      416.63      426.56     36.15 o 
   3 -10   3       33.53       46.09     24.79 o 
   4 -10   3      363.04      392.38     25.71 o 
   5 -10   3       11.91       17.84     10.12 o 
   6 -10   3       83.05      166.63     45.57 o 
   7 -10   3      441.95      405.53     14.16 o 
   8 -10   3      540.56      640.99     25.25 o 
   9 -10   3      106.69      119.68     39.61 o 
  10 -10   3        0.39       -3.11      3.11 o 
  11 -10   3        0.80        2.80     10.66 o 
  -8  -9   3      478.68      446.35     40.76 o 
  -7  -9   3      467.79      472.02     14.42 o 
  -6  -9   3       35.66       59.77     38.39 o 
  -5  -9   3       24.84       22.91      7.00 o 
  -4  -9   3       30.87       29.26     23.98 o 
  -3  -9   3      741.48      732.56     18.01 o 
  -2  -9   3      204.90      199.48      8.84 o 
  -1  -9   3     2277.52     2138.02    103.19 o 
   0  -9   3        2.79       10.43     10.55 o 
   1  -9   3     1091.75     1133.05     19.23 o 
   2  -9   3     2037.70     2147.07     27.12 o 
   3  -9   3       44.28       37.55     18.83 o 
   4  -9   3      151.73      119.44      7.24 o 
   5  -9   3       42.93       37.96     11.85 o 
   6  -9   3      158.54      192.56     26.18 o 
   7  -9   3      155.26      156.90     34.17 o 
   8  -9   3      732.66      711.04     32.98 o 
   9  -9   3        3.10        6.87     20.71 o 
  10  -9   3       36.53       49.56     63.75 o 
  11  -9   3       59.69       68.84     58.33 o 
  12  -9   3      109.35      107.57      1.44 o 
  -9  -8   3      473.97      460.85     23.25 o 
  -8  -8   3       53.45       41.08     26.30 o 
  -7  -8   3       15.62       15.51     40.54 o 
  -6  -8   3      201.32      213.62     12.56 o 
  -5  -8   3       21.23       27.79     24.19 o 
  -4  -8   3      329.22      301.10     15.84 o 
  -3  -8   3     1231.15     1345.61     45.34 o 
  -2  -8   3     2649.02     2546.45     59.83 o 
  -1  -8   3      378.60      428.62     32.65 o 
   0  -8   3      754.18      772.40     49.91 o 
   1  -8   3        0.70        5.53     23.06 o 
   2  -8   3      457.55      514.56     20.11 o 
   3  -8   3      116.38       87.72     14.25 o 
   4  -8   3      102.71      103.30      4.60 o 
   5  -8   3     1193.33     1129.45      6.98 o 
   6  -8   3     1108.91     1132.31     25.22 o 
   7  -8   3      916.65      921.57     19.61 o 
   8  -8   3        4.79        1.06      8.56 o 
   9  -8   3      259.97      269.06     73.53 o 
  10  -8   3      465.31      488.21     27.74 o 
  11  -8   3        6.00        7.65     12.91 o 
  12  -8   3       10.44       10.04    104.71 o 
 -10  -7   3        5.43        3.09     30.17 o 
  -9  -7   3       93.72      144.68     28.97 o 
  -8  -7   3      394.86      434.44     32.75 o 
  -7  -7   3       37.85       29.79     15.45 o 
  -6  -7   3        6.93       14.62      9.18 o 
  -5  -7   3      677.54      685.81     24.74 o 
  -4  -7   3     2778.12     2699.43     51.66 o 
  -3  -7   3     4255.30     4093.53     33.24 o 
  -2  -7   3      871.24      813.70      9.15 o 
  -1  -7   3     1383.67     1374.69     17.81 o 
   0  -7   3      306.47      281.67     23.42 o 
   1  -7   3     4226.39     4077.71     96.64 o 
   2  -7   3       66.39       77.93     13.63 o 
   3  -7   3       53.04       78.20     14.07 o 
   4  -7   3       20.13        6.76      5.27 o 
   5  -7   3     2070.99     2044.13     13.14 o 
   6  -7   3        3.89        2.96      4.47 o 
   7  -7   3      279.57      320.45     34.29 o 
   8  -7   3      486.74      496.51     11.07 o 
   9  -7   3      304.41      333.84     26.89 o 
  10  -7   3       34.21      102.95     29.89 o 
  11  -7   3      364.87      325.65     33.95 o 
  12  -7   3      190.27      196.04    110.45 o 
 -10  -6   3      200.44      158.94     43.35 o 
  -9  -6   3      623.94      634.50     42.86 o 
  -8  -6   3       27.67       15.76     23.32 o 
  -7  -6   3        0.39       -5.00     11.25 o 
  -6  -6   3        8.61       10.50     22.27 o 
  -5  -6   3     3856.37     3619.93     73.40 o 
  -4  -6   3     2706.46     2583.31     80.62 o 
  -3  -6   3     5745.77     5603.42     37.83 o 
  -2  -6   3      666.35      719.65     24.06 o 
  -1  -6   3       10.70       12.74      3.48 o 
   0  -6   3     1084.58     1152.00     53.71 o 
   1  -6   3      574.50      550.78     11.65 o 
   2  -6   3     3846.98     3995.15     33.13 o 
   3  -6   3     6310.45     5940.69     49.98 o 
   4  -6   3     3762.16     3642.27     18.67 o 
   5  -6   3     1082.97     1029.41     27.64 o 
   6  -6   3      264.68      227.18     21.14 o 
   7  -6   3        5.94        3.02      4.81 o 
   8  -6   3        6.58        3.84      5.04 o 
   9  -6   3      196.77      221.78     36.09 o 
  10  -6   3        8.89        0.00      3.35 o 
  11  -6   3      461.49      432.78     39.21 o 
  12  -6   3      337.51      385.89    111.41 o 
 -11  -5   3      235.05      241.98     22.22 o 
 -10  -5   3      317.38      303.96     31.04 o 
  -9  -5   3       27.62       20.81     14.65 o 
  -8  -5   3       17.08       28.81     40.10 o 
  -7  -5   3      565.05      583.81     23.58 o 
  -6  -5   3      970.96      901.85     14.29 o 
  -5  -5   3      956.19      868.32     30.55 o 
  -4  -5   3       14.83       19.88     10.58 o 
  -3  -5   3      463.37      525.25     35.46 o 
  -2  -5   3     2399.73     2341.31     21.75 o 
  -1  -5   3      242.01      240.56     21.53 o 
   0  -5   3     6016.44     6077.32     28.71 o 
   1  -5   3     2226.66     2093.42     14.98 o 
   2  -5   3     8449.02     7944.41     31.68 o 
   3  -5   3      159.99      128.60     15.68 o 
   4  -5   3      761.65      680.59     20.06 o 
   5  -5   3      436.35      648.55     34.56 o 
   6  -5   3       11.12        4.71     20.73 o 
   7  -5   3     2736.41     2578.90     17.86 o 
   8  -5   3     1963.33     1857.55     23.33 o 
   9  -5   3      191.48      224.78     69.16 o 
  10  -5   3     2259.73     2207.32     64.15 o 
  11  -5   3      174.98      220.42     30.61 o 
  12  -5   3        6.99        5.26     53.07 o 
 -11  -4   3      167.75      188.41     49.70 o 
 -10  -4   3      139.09      111.89     14.32 o 
  -9  -4   3       28.78       21.11     11.44 o 
  -8  -4   3      861.06      848.40     14.83 o 
  -7  -4   3       52.23       58.91     29.53 o 
  -6  -4   3     1314.89     1426.95     34.04 o 
  -5  -4   3       69.14      109.15     28.92 o 
  -4  -4   3      328.15      347.19     16.29 o 
  -3  -4   3     2247.04     2277.98     61.28 o 
  -2  -4   3     4155.26     3889.12     24.06 o 
  -1  -4   3      752.80      803.22     15.75 o 
   0  -4   3    13006.16    13493.55     68.43 o 
   1  -4   3     9140.59     8817.92    118.83 o 
   2  -4   3     9332.61     9534.33    157.27 o 
   3  -4   3     4824.68     4692.40     73.67 o 
   4  -4   3       55.62      108.94     24.60 o 
   5  -4   3      623.65      697.01     23.39 o 
   6  -4   3      819.03      805.31     30.34 o 
   7  -4   3       14.05       19.61     14.06 o 
   8  -4   3      171.15      218.44     20.36 o 
   9  -4   3      324.80      295.35     24.98 o 
  10  -4   3      463.66      447.20     47.87 o 
  11  -4   3        8.89       12.91     63.11 o 
  12  -4   3      100.00      151.57     87.97 o 
 -12  -3   3       66.55       70.17     52.83 o 
 -11  -3   3        0.34       -3.76     13.68 o 
 -10  -3   3        8.90       -1.89      6.35 o 
  -9  -3   3      909.56      866.60     14.43 o 
  -8  -3   3      290.91      290.05     39.46 o 
  -7  -3   3      844.99      827.68     23.29 o 
  -6  -3   3      107.94      153.52     23.47 o 
  -5  -3   3      214.44      257.89     26.72 o 
  -4  -3   3     1106.90     1153.46     13.84 o 
  -3  -3   3     2285.44     2431.08     27.37 o 
  -2  -3   3       38.69       45.55     20.59 o 
  -1  -3   3      908.06      929.99     33.04 o 
   0  -3   3     8311.13     8314.23     22.24 o 
   1  -3   3      438.40      651.46     48.38 o 
   2  -3   3     1192.84     1275.47     21.64 o 
   3  -3   3     1639.34     1651.37     89.92 o 
   4  -3   3        2.84       42.09     13.00 o 
   5  -3   3      209.07      215.87     13.81 o 
   6  -3   3      565.93      806.52     45.85 o 
   7  -3   3     3422.08     3485.07     24.05 o 
   8  -3   3      436.45      423.95     15.67 o 
   9  -3   3      238.90      292.86     33.87 o 
  10  -3   3       44.08       35.98     39.78 o 
  11  -3   3      152.29      177.51     12.91 o 
  12  -3   3       34.03       38.25    104.71 o 
 -12  -2   3        8.26        2.90      9.95 o 
 -11  -2   3      387.67      340.73     44.92 o 
 -10  -2   3      808.29      871.09     86.67 o 
  -9  -2   3      299.30      334.47     19.62 o 
  -8  -2   3     1045.00     1307.84     32.39 o 
  -7  -2   3     1998.42     1904.11     50.52 o 
  -6  -2   3      332.78      288.72     17.93 o 
  -5  -2   3     1497.67     1449.01      6.60 o 
  -4  -2   3     1311.90     1220.53     18.17 o 
  -3  -2   3    14977.56    14914.53    364.33 o 
  -2  -2   3      193.62      206.01     25.50 o 
  -1  -2   3     4861.52     4886.38    192.44 o 
   0  -2   3     5936.07     6193.60     34.72 o 
   1  -2   3     2073.03     2232.20     19.90 o 
   2  -2   3     2466.89     2381.55     23.83 o 
   3  -2   3      515.04      595.25     19.96 o 
   4  -2   3       32.68       33.00      5.28 o 
   5  -2   3      351.69      422.53     16.19 o 
   6  -2   3     1718.20     1679.69     49.14 o 
   7  -2   3      277.78      306.27     25.04 o 
   8  -2   3       13.42       12.35     20.94 o 
   9  -2   3        0.13       -4.22      4.93 o 
  10  -2   3       20.17       37.88     24.87 o 
  11  -2   3       14.56       18.89     16.02 o 
  12  -2   3       26.02       18.39     49.14 o 
 -13  -1   3       28.41       56.89    105.67 o 
 -12  -1   3       11.85       13.06     13.15 o 
 -11  -1   3      137.55      193.12     22.62 o 
 -10  -1   3     2249.17     2089.05     34.79 o 
  -9  -1   3      298.25      307.24     26.02 o 
  -8  -1   3       78.54       53.59      6.49 o 
  -7  -1   3      571.75      549.73     21.38 o 
  -6  -1   3     1548.11     1648.78     38.66 o 
  -5  -1   3     2844.08     2848.14     24.99 o 
  -4  -1   3       30.23      138.49     52.97 o 
  -3  -1   3     3387.46     3160.66     32.46 o 
  -2  -1   3       39.67      104.72     21.48 o 
  -1  -1   3     6127.44     6141.72     31.33 o 
   0  -1   3        5.37       29.41     17.00 o 
   1  -1   3     1154.68     1092.13      7.70 o 
   2  -1   3      182.19      213.07     11.30 o 
   3  -1   3      707.16      691.76     18.40 o 
   4  -1   3      320.08      318.42      4.99 o 
   5  -1   3      853.77      836.36     13.04 o 
   6  -1   3     4112.52     3912.93     27.07 o 
   7  -1   3      128.05      162.74     30.94 o 
   8  -1   3     1322.81     1400.14     55.87 o 
   9  -1   3       38.78       58.99     11.54 o 
  10  -1   3        4.70       -1.35      5.70 o 
  11  -1   3      156.23      279.83     57.20 o 
  12  -1   3       63.04       65.38     51.40 o 
 -13   0   3       61.80       86.06     84.15 o 
 -12   0   3        2.31       -2.32     14.15 o 
 -11   0   3     1019.74     1299.09     77.09 o 
 -10   0   3     1502.67     1571.73     54.31 o 
  -9   0   3      132.67      150.92     28.16 o 
  -8   0   3      412.60      377.53     12.27 o 
  -7   0   3      232.97      240.41     10.15 o 
  -6   0   3      150.10      157.05     10.14 o 
  -5   0   3     3565.29     3476.59     39.87 o 
  -4   0   3     5067.18     4785.05     15.29 o 
  -3   0   3      770.39      706.85      7.54 o 
  -2   0   3     6384.19     6639.76     55.33 o 
  -1   0   3      833.85      882.35     22.63 o 
   0   0   3     8518.02     8806.33    237.34 o 
   1   0   3      110.74      222.75     31.77 o 
   2   0   3      287.61      333.58     45.40 o 
   3   0   3     4611.20     4577.32     32.28 o 
   4   0   3     1084.37     1237.37     24.98 o 
   5   0   3     6010.54     5895.37     30.83 o 
   6   0   3       74.78       85.69     28.88 o 
   7   0   3      721.32      777.25     17.61 o 
   8   0   3       50.76       49.74      2.70 o 
   9   0   3      637.57      614.19     37.23 o 
  10   0   3      188.70      177.00      9.31 o 
  11   0   3      221.39      201.05     54.34 o 
  12   0   3      733.56      689.30     38.61 o 
 -13   1   3       65.02       75.54     44.94 o 
 -12   1   3       83.62      151.57     50.68 o 
 -11   1   3     2631.51     2721.12     47.21 o 
 -10   1   3       87.87      171.53     35.43 o 
  -9   1   3      284.67      293.86     19.71 o 
  -8   1   3      491.20      475.85     26.46 o 
  -7   1   3       28.57       23.55      5.08 o 
  -6   1   3     1374.78     1368.76     35.54 o 
  -5   1   3     2475.53     2520.63     69.80 o 
  -4   1   3     7308.77     7245.57     45.12 o 
  -3   1   3        7.49       -0.42      2.72 o 
  -2   1   3       41.86       13.68      3.33 o 
  -1   1   3     7825.62     8550.73     64.99 o 
   0   1   3      352.70      350.75     14.42 o 
   1   1   3     4851.96     5062.85     95.21 o 
   2   1   3     3800.72     4116.97     33.15 o 
   3   1   3     4790.87     4857.92     51.41 o 
   4   1   3     5696.35     5609.37     86.55 o 
   5   1   3     3602.40     3581.66     21.37 o 
   6   1   3      416.27      416.68     38.34 o 
   7   1   3       72.50      101.90     14.20 o 
   8   1   3      259.02      271.07     26.72 o 
   9   1   3       64.21       96.98     39.95 o 
  10   1   3      256.21      268.97     25.18 o 
  11   1   3      389.19      414.62     31.40 o 
 -13   2   3        9.64       29.65    112.35 o 
 -12   2   3      524.12      521.75     68.39 o 
 -11   2   3        0.56        9.35     51.84 o 
 -10   2   3      798.13      906.47    106.31 o 
  -9   2   3      312.12      290.91      9.38 o 
  -8   2   3      144.15      125.83     11.48 o 
  -7   2   3      171.65      154.92     12.81 o 
  -6   2   3     1562.60     1527.82     67.20 o 
  -5   2   3     4715.14     4665.74     22.31 o 
  -4   2   3      208.25      252.93     14.85 o 
  -3   2   3     1645.07     1575.49     23.58 o 
  -2   2   3      936.93     1010.03     24.66 o 
  -1   2   3     5723.53     5905.20     42.57 o 
   0   2   3       10.31       20.15     14.52 o 
   1   2   3     4389.48     4709.22     91.18 o 
   2   2   3      385.16      444.19     27.18 o 
   3   2   3      526.96      596.03     80.69 o 
   4   2   3     8040.53     7784.72     64.59 o 
   5   2   3        0.67        2.58     22.17 o 
   6   2   3      197.38      190.74     24.70 o 
   7   2   3       45.30       45.59      6.26 o 
   8   2   3      551.42      547.15     29.82 o 
   9   2   3      440.75      454.54     17.87 o 
  10   2   3      748.85      732.26     35.29 o 
  11   2   3      445.11      440.69     36.91 o 
 -13   3   3       96.87       96.10     54.99 o 
 -12   3   3       15.05       15.78    100.40 o 
 -11   3   3      256.98      283.75     41.38 o 
 -10   3   3      837.71      897.77     74.67 o 
  -9   3   3      795.75      815.84     48.37 o 
  -8   3   3       60.87       86.73     26.31 o 
  -7   3   3      660.68      676.50     19.37 o 
  -6   3   3      450.03      466.60     25.70 o 
  -5   3   3      228.09      270.16     15.23 o 
  -4   3   3      113.86      110.32     15.92 o 
  -3   3   3      863.78      899.93     18.24 o 
  -2   3   3      730.46      874.81     19.48 o 
  -1   3   3      528.94      686.72     24.31 o 
   0   3   3     2303.93     2179.87     10.92 o 
   1   3   3      401.05      337.31     27.88 o 
   2   3   3     1884.86     1690.76     20.93 o 
   3   3   3      138.69      117.74      8.66 o 
   4   3   3      754.76      748.71     21.09 o 
   5   3   3     1773.26     1789.05     58.36 o 
   6   3   3      134.35      125.98     22.14 o 
   7   3   3       24.59       21.77      6.48 o 
   8   3   3      370.59      358.47     15.25 o 
   9   3   3      705.95      739.93     37.60 o 
  10   3   3      198.94      205.14     14.98 o 
 -13   4   3      519.52      591.08     73.17 o 
 -12   4   3       80.39      130.87     63.45 o 
 -11   4   3      771.51      829.90     69.64 o 
 -10   4   3      169.50      154.15      8.72 o 
  -9   4   3      136.37      140.16     25.23 o 
  -8   4   3      489.96      518.94     44.03 o 
  -7   4   3       11.16       43.62     26.05 o 
  -6   4   3      321.88      276.44     18.70 o 
  -5   4   3      509.96      501.86     27.25 o 
  -4   4   3      549.23      784.72     23.28 o 
  -3   4   3      574.24      521.66     14.18 o 
  -2   4   3     1844.21     1717.00     49.68 o 
  -1   4   3     1225.36     1196.53     65.08 o 
   0   4   3     1727.75     1546.76     27.08 o 
   1   4   3     3252.54     3354.11     41.84 o 
   2   4   3      353.52      634.11     25.28 o 
   3   4   3       81.84       80.92     23.72 o 
   4   4   3     1533.07     1430.57     20.58 o 
   5   4   3      603.87      571.85     13.65 o 
   6   4   3      147.69      208.76     17.15 o 
   7   4   3     1186.93     1197.24     52.33 o 
   8   4   3     2304.95     2327.30     43.01 o 
   9   4   3      357.90      326.21     34.01 o 
  10   4   3      148.79      146.24     10.02 o 
 -13   5   3      138.83      127.66     21.99 o 
 -12   5   3      100.17      124.30     39.86 o 
 -11   5   3       33.96       37.95     21.56 o 
 -10   5   3      462.84      473.84     61.87 o 
  -9   5   3       99.84      101.66     21.92 o 
  -8   5   3     1183.75     1193.73     57.93 o 
  -7   5   3      328.45      357.90     16.80 o 
  -6   5   3       42.22       29.11      9.26 o 
  -5   5   3      405.94      378.82     14.15 o 
  -4   5   3     1669.96     1767.09     51.96 o 
  -3   5   3      674.99      800.49     51.87 o 
  -2   5   3     7226.81     6772.62     31.72 o 
  -1   5   3     6566.71     6519.28     58.13 o 
   0   5   3       63.94      104.27     13.97 o 
   1   5   3       19.72       58.80     20.68 o 
   2   5   3     2736.40     2591.84     27.38 o 
   3   5   3      199.94      202.99      7.21 o 
   4   5   3     2670.94     2663.85     48.36 o 
   5   5   3      561.74      526.64     35.81 o 
   6   5   3       53.10      104.67     38.93 o 
   7   5   3      495.81      478.44     17.00 o 
   8   5   3        1.21       23.83     42.23 o 
   9   5   3       75.81       73.73     44.57 o 
 -13   6   3      102.54      117.60     63.07 o 
 -12   6   3        3.42       -4.58      8.12 o 
 -11   6   3       72.99       67.33     18.08 o 
 -10   6   3       49.74       67.85     26.34 o 
  -9   6   3     1797.17     1775.56    114.87 o 
  -8   6   3      973.96     1191.39     51.29 o 
  -7   6   3       65.77       62.92     16.61 o 
  -6   6   3     2866.79     2816.68     46.20 o 
  -5   6   3       66.76       64.69      3.33 o 
  -4   6   3      527.11      542.29      9.18 o 
  -3   6   3     4766.31     4459.21     41.09 o 
  -2   6   3    16671.55    17187.15    108.24 o 
  -1   6   3     4553.91     4493.44     67.42 o 
   0   6   3      378.16      365.13     13.51 o 
   1   6   3      489.71      477.04     12.33 o 
   2   6   3      101.27      169.68     20.49 o 
   3   6   3     1149.88     1173.59     34.88 o 
   4   6   3     1815.21     1874.67     35.22 o 
   5   6   3     2974.83     2843.64     23.77 o 
   6   6   3     1531.75     1570.47     96.53 o 
   7   6   3      261.18      305.67     40.77 o 
   8   6   3      340.48      387.38     35.36 o 
 -13   7   3        6.71       20.27     74.46 o 
 -12   7   3      409.87      411.06     51.17 o 
 -11   7   3      313.95      313.36     42.95 o 
 -10   7   3      755.89      772.02     57.72 o 
  -9   7   3      782.45      804.82     36.33 o 
  -8   7   3      106.11      137.81     29.62 o 
  -7   7   3      214.85      190.72     15.68 o 
  -6   7   3      317.38      355.72     24.21 o 
  -5   7   3     1367.04     1423.79    102.16 o 
  -4   7   3      211.74      244.32     13.93 o 
  -3   7   3     3187.19     3146.21     56.53 o 
  -2   7   3     5083.33     4755.06     12.59 o 
  -1   7   3        0.10       28.39     10.66 o 
   0   7   3      867.28      998.98     23.03 o 
   1   7   3     3284.56     3061.18     16.48 o 
   2   7   3      323.66      329.42     14.15 o 
   3   7   3        2.99       48.99     32.44 o 
   4   7   3     1375.54     1584.20     45.35 o 
   5   7   3      205.39      215.06     21.91 o 
   6   7   3      681.29      654.83     44.18 o 
   7   7   3      163.09      180.50     32.46 o 
   8   7   3      400.19      376.04     26.37 o 
 -12   8   3      124.55      176.38     57.04 o 
 -11   8   3        1.48       -2.99      2.99 o 
 -10   8   3       21.76       22.15     18.52 o 
  -9   8   3       39.06       30.73      3.83 o 
  -8   8   3       35.11       34.34     32.03 o 
  -7   8   3      594.71      548.25     52.27 o 
  -6   8   3      613.14      607.80     24.17 o 
  -5   8   3      565.59      551.57     19.81 o 
  -4   8   3     1423.51     1364.40     52.97 o 
  -3   8   3      115.10      111.82     11.63 o 
  -2   8   3       22.92       29.82     10.54 o 
  -1   8   3        7.30       68.92     16.76 o 
   0   8   3      235.75      218.74     20.81 o 
   1   8   3      886.84      842.71     33.92 o 
   2   8   3      725.82      721.28     30.62 o 
   3   8   3     2397.68     2401.26     34.38 o 
   4   8   3      987.55     1002.54     51.41 o 
   5   8   3      406.53      358.79     46.29 o 
   6   8   3      168.88      185.68     25.60 o 
   7   8   3       64.53       65.28     37.03 o 
 -12   9   3      439.78      435.05     41.31 o 
 -11   9   3      251.27      317.96     33.56 o 
 -10   9   3        5.13       -0.29      3.35 o 
  -9   9   3       17.26        7.80     35.60 o 
  -8   9   3       99.34       80.83     15.78 o 
  -7   9   3      263.54      251.31     20.08 o 
  -6   9   3     2000.45     1953.10     41.38 o 
  -5   9   3        2.60        2.72      5.51 o 
  -4   9   3       78.90       60.85      9.69 o 
  -3   9   3     1086.45     1046.82     36.88 o 
  -2   9   3      223.11      211.83     15.01 o 
  -1   9   3       72.24      145.50     26.71 o 
   0   9   3       49.05       37.72      2.73 o 
   1   9   3     1543.09     1588.31     56.26 o 
   2   9   3      224.92      194.55      8.25 o 
   3   9   3      579.77      591.23     21.44 o 
   4   9   3      322.42      292.28     27.25 o 
   5   9   3       13.57       28.45     37.33 o 
   6   9   3        7.55       -0.23      9.49 o 
 -11  10   3        0.50       -3.59      3.59 o 
 -10  10   3      199.16      212.11     12.42 o 
  -9  10   3       72.63       74.87     59.66 o 
  -8  10   3       40.79       56.30     76.28 o 
  -7  10   3     1538.82     1446.01     17.65 o 
  -6  10   3       72.74      120.48     16.83 o 
  -5  10   3       74.35      144.86     24.20 o 
  -4  10   3      329.29      384.88     49.12 o 
  -3  10   3     1015.86      987.29    129.62 o 
  -2  10   3      552.09      551.90     21.87 o 
  -1  10   3      401.97      391.93     45.33 o 
   0  10   3     2324.93     2312.52     31.96 o 
   1  10   3      240.43      243.43     52.56 o 
   2  10   3     1539.87     1579.15     44.42 o 
   3  10   3        2.97        3.96     46.90 o 
   4  10   3      241.56      245.85     17.70 o 
 -10  11   3       48.07       27.67     71.56 o 
  -9  11   3      383.77      329.95     19.84 o 
  -8  11   3      678.83      808.40     40.44 o 
  -7  11   3      745.17     1004.06     47.25 o 
  -6  11   3        3.54        0.98      4.62 o 
  -5  11   3       49.52       65.20     11.79 o 
  -4  11   3     1031.42      921.01     23.63 o 
  -3  11   3       99.65      156.99     35.35 o 
  -2  11   3       81.38      132.78     29.78 o 
  -1  11   3      875.46      923.92     22.73 o 
   0  11   3       88.51       86.63     21.84 o 
   1  11   3      234.35      228.67     42.91 o 
   2  11   3       88.25      153.06     41.60 o 
   3  11   3        2.09        9.11     80.02 o 
  -9  12   3      103.18       89.58     15.12 o 
  -8  12   3      835.84      755.17      8.98 o 
  -7  12   3        7.72       37.13     41.77 o 
  -6  12   3       47.92       46.80     64.29 o 
  -5  12   3       28.06       76.33     24.11 o 
  -4  12   3       62.04       61.65     17.23 o 
  -3  12   3       25.02       33.43     22.33 o 
  -2  12   3        2.01       11.03     21.40 o 
  -1  12   3      826.66      877.93     79.30 o 
   0  12   3        2.32       33.44     64.91 o 
   1  12   3       21.80        9.56     20.55 o 
  -7  13   3       31.37       23.33     12.64 o 
  -6  13   3       66.80       57.88     49.29 o 
  -5  13   3       63.02      142.39     35.49 o 
  -4  13   3      149.61      141.90     50.92 o 
  -3  13   3       77.24       69.15     13.51 o 
  -2  13   3      303.25      283.21     25.34 o 
   2 -15   4      102.13      136.85     57.72 o 
   3 -15   4      143.25      211.85     50.52 o 
   4 -15   4      255.44      284.74     79.62 o 
  -1 -14   4       31.12       39.07     12.49 o 
   0 -14   4       57.45       53.58     29.83 o 
   1 -14   4        0.36       -5.38     18.15 o 
   2 -14   4       12.57        5.75      5.00 o 
   3 -14   4        0.20       16.39     26.99 o 
   4 -14   4       25.87       26.35     13.87 o 
   5 -14   4      250.12      225.00     48.28 o 
   6 -14   4        1.08        2.29      7.66 o 
   7 -14   4       42.22       42.63     21.96 o 
  -3 -13   4      288.83      294.28     15.20 o 
  -2 -13   4      458.03      446.55     16.10 o 
  -1 -13   4      105.36      134.18     22.84 o 
   0 -13   4       96.09      132.21     20.91 o 
   1 -13   4      284.58      383.75     47.62 o 
   2 -13   4      196.18      182.44     28.77 o 
   3 -13   4       22.24       13.78     44.94 o 
   4 -13   4      852.97      814.93     25.12 o 
   5 -13   4      757.81      771.09     45.36 o 
   6 -13   4      317.80      360.59     42.21 o 
   7 -13   4        0.16       -4.95     22.73 o 
   8 -13   4        3.04       29.67     42.53 o 
   9 -13   4        6.31        7.57     28.18 o 
  -5 -12   4      582.59      519.09     27.83 o 
  -4 -12   4      138.68      148.59     22.71 o 
  -3 -12   4      270.40      325.67     46.57 o 
  -2 -12   4        1.78        4.69     24.06 o 
  -1 -12   4       36.14      118.77     28.85 o 
   0 -12   4      531.29      567.38     30.85 o 
   1 -12   4        4.97       12.40     36.51 o 
   2 -12   4       45.83       82.04     45.41 o 
   3 -12   4       67.46       98.80     50.43 o 
   4 -12   4     1320.13     1307.40     15.49 o 
   5 -12   4       79.09       75.93     36.83 o 
   6 -12   4        2.13       21.49     39.38 o 
   7 -12   4      418.50      416.53     21.64 o 
   8 -12   4       74.07       91.53     22.99 o 
   9 -12   4        0.07       -1.49     32.73 o 
  10 -12   4       86.60      135.90     61.87 o 
  -6 -11   4     1188.28     1078.79     31.53 o 
  -5 -11   4        6.22        5.55     19.27 o 
  -4 -11   4      565.04      578.20     24.25 o 
  -3 -11   4      209.40      232.70     20.11 o 
  -2 -11   4        5.40       -1.03      5.47 o 
  -1 -11   4        8.73       16.22     15.85 o 
   0 -11   4      108.69      195.96     30.04 o 
   1 -11   4      390.41      410.80     26.01 o 
   2 -11   4      529.22      484.76     43.76 o 
   3 -11   4     3318.60     3048.89     94.27 o 
   4 -11   4      246.49      217.49     23.14 o 
   5 -11   4       33.87       30.11     17.60 o 
   6 -11   4       31.97       55.11     30.58 o 
   7 -11   4      166.41      173.46     39.52 o 
   8 -11   4       12.36       11.43     15.07 o 
   9 -11   4      627.50      636.89     27.20 o 
  10 -11   4      228.60      292.36     51.54 o 
  11 -11   4      300.99      329.36     44.23 o 
  -7 -10   4       75.70       65.32     16.16 o 
  -6 -10   4      308.19      286.12     21.80 o 
  -5 -10   4       89.40      108.90     20.80 o 
  -4 -10   4      598.78      602.46     17.37 o 
  -3 -10   4      236.06      275.03     19.30 o 
  -2 -10   4      191.75      187.25     19.93 o 
  -1 -10   4      131.49      134.98     20.32 o 
   0 -10   4        7.59        5.60      4.86 o 
   1 -10   4     1274.11     1222.19     25.25 o 
   2 -10   4       85.10      107.75     11.23 o 
   3 -10   4      350.24      387.02     18.61 o 
   4 -10   4      737.82      748.87     65.54 o 
   5 -10   4      572.91      584.03     21.59 o 
   6 -10   4      227.14      230.51     37.16 o 
   7 -10   4       65.95       82.62     21.03 o 
   8 -10   4      180.40      196.99     25.90 o 
   9 -10   4     1611.84     1678.06     86.61 o 
  10 -10   4      110.56      183.20     47.57 o 
  11 -10   4      177.23      197.47    111.88 o 
  -8  -9   4       28.41       39.67     18.75 o 
  -7  -9   4      971.31      918.03     13.39 o 
  -6  -9   4      140.24      179.26     30.33 o 
  -5  -9   4      813.21      755.61     10.86 o 
  -4  -9   4        0.41       -1.44     23.66 o 
  -3  -9   4        4.59       -0.23     13.62 o 
  -2  -9   4      170.94      156.46      4.83 o 
  -1  -9   4      546.70      521.57      8.78 o 
   0  -9   4     2156.38     1991.80     52.61 o 
   1  -9   4      148.44      181.42     11.27 o 
   2  -9   4     3861.96     3763.59     55.41 o 
   3  -9   4      408.51      405.13     18.61 o 
   4  -9   4      168.87      174.88     15.86 o 
   5  -9   4        1.18        0.22     13.48 o 
   6  -9   4     1307.21     1191.32     19.35 o 
   7  -9   4      193.35      182.76     24.39 o 
   8  -9   4     1124.54     1044.17    110.03 o 
   9  -9   4     1048.09     1068.64     39.47 o 
  10  -9   4       26.11       46.37     81.81 o 
  11  -9   4      104.22      176.91     48.77 o 
  12  -9   4       73.59      127.66     30.13 o 
  -9  -8   4      263.52      292.79     35.93 o 
  -8  -8   4     2136.67     2141.48     28.95 o 
  -7  -8   4      510.23      489.07     37.81 o 
  -6  -8   4       76.93       99.06     15.98 o 
  -5  -8   4       17.03       10.28      5.04 o 
  -4  -8   4     1103.06     1031.19     22.34 o 
  -3  -8   4      148.65      158.89     37.43 o 
  -2  -8   4       85.20      139.64     30.97 o 
  -1  -8   4     1279.26     1419.42     75.04 o 
   0  -8   4      170.52      189.95     22.34 o 
   1  -8   4     1084.59     1037.12     13.30 o 
   2  -8   4     2969.30     2987.99     33.11 o 
   3  -8   4     2149.93     2207.75     25.68 o 
   4  -8   4       31.99       17.94      4.19 o 
   5  -8   4      576.78      631.03     15.87 o 
   6  -8   4     2249.17     2055.93     55.61 o 
   7  -8   4       77.13      123.40     63.89 o 
   8  -8   4      628.11      615.75     20.29 o 
   9  -8   4      198.73      231.61     52.95 o 
  10  -8   4       11.38        7.17      8.12 o 
  11  -8   4       88.44      125.75     63.59 o 
  12  -8   4      782.29      710.72     13.39 o 
 -10  -7   4       50.15       49.17      7.35 o 
  -9  -7   4      870.69      837.11     20.39 o 
  -8  -7   4     1988.28     1949.78     74.92 o 
  -7  -7   4      335.55      302.10     50.90 o 
  -6  -7   4        1.14       15.04     20.20 o 
  -5  -7   4     1970.18     1914.35     37.10 o 
  -4  -7   4      332.75      347.85     21.61 o 
  -3  -7   4      475.90      516.54     17.21 o 
  -2  -7   4     3104.96     2912.06     84.49 o 
  -1  -7   4     1297.12     1144.24     33.65 o 
   0  -7   4      230.94      238.98     18.42 o 
   1  -7   4      948.94      977.52     47.54 o 
   2  -7   4      545.01      743.02     36.68 o 
   3  -7   4      280.67      284.60     15.50 o 
   4  -7   4       38.74       47.25     15.95 o 
   5  -7   4       99.28      137.46     17.17 o 
   6  -7   4      611.07      603.85     36.55 o 
   7  -7   4      512.83      567.82     55.39 o 
   8  -7   4       97.24       87.23     24.12 o 
   9  -7   4      229.02      231.75     34.65 o 
  10  -7   4      173.08      173.09      5.74 o 
  11  -7   4       25.39       20.08     27.25 o 
  12  -7   4       22.07       21.03     92.76 o 
 -10  -6   4      527.00      450.49     16.74 o 
  -9  -6   4      244.89      304.92     61.15 o 
  -8  -6   4       30.94       41.31     20.35 o 
  -7  -6   4      723.79      695.25     18.15 o 
  -6  -6   4       84.22       79.29      7.42 o 
  -5  -6   4     1205.27     1154.80     13.49 o 
  -4  -6   4     3251.69     3140.55     29.85 o 
  -3  -6   4     5194.14     4813.09     44.05 o 
  -2  -6   4     6135.45     5837.97     78.66 o 
  -1  -6   4      865.95      900.77     64.55 o 
   0  -6   4       58.74       99.66     18.88 o 
   1  -6   4     1872.94     1796.28     42.61 o 
   2  -6   4      410.28      359.60     21.60 o 
   3  -6   4     2520.01     2540.89     56.86 o 
   4  -6   4       27.55       75.65     13.25 o 
   5  -6   4     1570.12     1638.87     37.11 o 
   6  -6   4       27.82       30.81     12.06 o 
   7  -6   4      161.57      148.33      6.81 o 
   8  -6   4      321.53      361.61     20.83 o 
   9  -6   4      107.04      117.62      9.08 o 
  10  -6   4      400.41      364.39      5.74 o 
  11  -6   4        8.44        7.65     46.37 o 
  12  -6   4      413.94      456.20     94.68 o 
 -11  -5   4      172.48      210.84     23.42 o 
 -10  -5   4       45.59       52.74     15.24 o 
  -9  -5   4       27.30       30.91     15.64 o 
  -8  -5   4      547.07      541.51     18.91 o 
  -7  -5   4       88.73       69.78      9.28 o 
  -6  -5   4       22.47       20.73     35.33 o 
  -5  -5   4     1377.95     1553.95     39.41 o 
  -4  -5   4      923.90      858.85     34.17 o 
  -3  -5   4     6547.20     6520.62     27.85 o 
  -2  -5   4      617.54      686.61     17.67 o 
  -1  -5   4        5.75       14.20     22.81 o 
   0  -5   4      273.76      257.81     17.87 o 
   1  -5   4     2161.87     2175.31     82.79 o 
   2  -5   4     1768.67     1789.52     29.38 o 
   3  -5   4     1865.27     1720.01     19.32 o 
   4  -5   4      710.78      629.01     48.85 o 
   5  -5   4      443.44      369.44     12.40 o 
   6  -5   4       92.76      131.23     33.75 o 
   7  -5   4       14.13       15.36      9.22 o 
   8  -5   4     1117.19     1085.33     30.00 o 
   9  -5   4     2458.37     2437.54     26.33 o 
  10  -5   4      613.86      599.26     27.74 o 
  11  -5   4     1957.26     1934.42     98.59 o 
  12  -5   4      444.72      486.81     45.43 o 
 -12  -4   4       24.72       35.98     38.54 o 
 -11  -4   4       34.67       62.91     39.03 o 
 -10  -4   4       33.87       32.19     15.53 o 
  -9  -4   4      212.81      190.81     13.95 o 
  -8  -4   4      275.15      260.79     18.58 o 
  -7  -4   4     2912.62     2905.54     30.92 o 
  -6  -4   4      204.03      239.06     16.99 o 
  -5  -4   4     3425.80     3602.22     36.92 o 
  -4  -4   4     5183.60     5150.99     68.55 o 
  -3  -4   4     2988.88     3050.40     25.62 o 
  -2  -4   4     7680.74     7685.69     26.77 o 
  -1  -4   4     7737.80     7468.62     38.33 o 
   0  -4   4      600.83      570.72     10.02 o 
   1  -4   4       92.92      379.61     23.25 o 
   2  -4   4     4237.54     4117.13     60.29 o 
   3  -4   4      198.39      168.93      5.45 o 
   4  -4   4     1457.96     1457.87     30.15 o 
   5  -4   4     2056.47     2239.31     30.98 o 
   6  -4   4      205.37      245.29     19.66 o 
   7  -4   4     1297.54     1224.57     79.29 o 
   8  -4   4       95.66      167.76     43.25 o 
   9  -4   4      309.45      339.42     24.23 o 
  10  -4   4      701.03      687.07     33.96 o 
  11  -4   4     1745.00     1604.02      2.39 o 
  12  -4   4       18.06       47.33     65.98 o 
 -12  -3   4        0.73        3.08      9.84 o 
 -11  -3   4       21.89       16.67     18.10 o 
 -10  -3   4      691.33      668.82     20.02 o 
  -9  -3   4     1342.13     1301.19     62.58 o 
  -8  -3   4      735.39      678.05     11.12 o 
  -7  -3   4       76.92       75.83      5.90 o 
  -6  -3   4     2974.85     2954.03     91.39 o 
  -5  -3   4      331.75      352.78     15.07 o 
  -4  -3   4      489.28      628.96     34.02 o 
  -3  -3   4      250.78      292.85     19.41 o 
  -2  -3   4       98.48      182.46     19.68 o 
  -1  -3   4        2.66        0.23      6.67 o 
   0  -3   4      450.51      401.50      5.73 o 
   1  -3   4     4593.43     4433.87     45.17 o 
   2  -3   4     1389.49     1347.30     18.39 o 
   3  -3   4     1521.26     1626.72     45.78 o 
   4  -3   4      275.59      288.12     51.01 o 
   5  -3   4      559.77      535.70     58.59 o 
   6  -3   4        6.18      127.19     34.53 o 
   7  -3   4      234.79      238.53     14.38 o 
   8  -3   4     2247.39     2394.23     20.94 o 
   9  -3   4      230.46      257.07     31.65 o 
  10  -3   4     1645.78     1679.55     75.14 o 
  11  -3   4      431.40      404.07     19.51 o 
  12  -3   4       41.72       60.72     79.85 o 
 -12  -2   4      139.13      242.23     47.55 o 
 -11  -2   4        9.82       16.18     21.56 o 
 -10  -2   4       20.31       13.71      9.16 o 
  -9  -2   4        2.00        8.62     26.82 o 
  -8  -2   4     2023.34     1993.45     46.18 o 
  -7  -2   4     5989.98     5902.93    150.64 o 
  -6  -2   4     4047.70     4043.97     35.64 o 
  -5  -2   4        1.26       36.75     33.49 o 
  -4  -2   4      471.55      504.86     17.80 o 
  -3  -2   4      971.83     1114.35     43.97 o 
  -2  -2   4      125.89      379.89     31.77 o 
  -1  -2   4      341.51      373.05     16.32 o 
   0  -2   4      797.26      705.99     14.01 o 
   1  -2   4     1036.80      895.99     21.36 o 
   2  -2   4      627.44      622.80     16.22 o 
   3  -2   4      367.19      332.95     46.26 o 
   4  -2   4       10.13      121.58     29.52 o 
   5  -2   4      123.95      115.97      4.24 o 
   6  -2   4      116.85      103.81      1.48 o 
   7  -2   4      603.90      567.21     36.40 o 
   8  -2   4      160.20      173.08     35.61 o 
   9  -2   4       10.89       20.98     41.45 o 
  10  -2   4      197.80      229.55     47.33 o 
  11  -2   4      757.81      842.37     69.40 o 
  12  -2   4       27.23       19.80      6.68 o 
 -13  -1   4      118.10      102.80     80.33 o 
 -12  -1   4      266.09      311.01     34.72 o 
 -11  -1   4       25.52       45.08     54.71 o 
 -10  -1   4       61.48       49.96     12.21 o 
  -9  -1   4     1360.28     1432.78     93.85 o 
  -8  -1   4      756.18      739.27     28.10 o 
  -7  -1   4      630.28      611.55     20.96 o 
  -6  -1   4       15.50       39.64     11.49 o 
  -5  -1   4      288.95      288.30     19.59 o 
  -4  -1   4     3776.55     3673.51     29.37 o 
  -3  -1   4      953.19     1006.54     24.61 o 
  -2  -1   4     1159.27     1053.96     21.67 o 
  -1  -1   4     1295.94     1200.71     19.56 o 
   0  -1   4     1945.14     1957.55     47.54 o 
   1  -1   4     1540.34     1744.89     25.79 o 
   2  -1   4     8688.17     8928.42     80.40 o 
   3  -1   4       94.45       83.25     26.68 o 
   4  -1   4     4627.28     4640.80     29.57 o 
   5  -1   4      303.67      289.68      4.80 o 
   6  -1   4      401.47      377.12     21.14 o 
   7  -1   4     3218.80     3016.99     24.42 o 
   8  -1   4      357.05      385.70     39.22 o 
   9  -1   4      159.04      162.61     16.44 o 
  10  -1   4      187.51      190.01     41.18 o 
  11  -1   4       27.74       34.73     21.31 o 
 -13   0   4        2.37       17.69     65.98 o 
 -12   0   4       12.02       20.55     73.63 o 
 -11   0   4      788.70      829.53     38.48 o 
 -10   0   4     2538.42     2437.19     39.83 o 
  -9   0   4     1688.06     1637.24     34.15 o 
  -8   0   4      302.82      289.09     20.01 o 
  -7   0   4      411.85      371.29     23.83 o 
  -6   0   4      109.51      116.03     12.74 o 
  -5   0   4     2283.39     2172.29    111.22 o 
  -4   0   4      463.97      532.04     50.25 o 
  -3   0   4     3159.58     3150.00     61.17 o 
  -2   0   4      466.86      493.04     63.66 o 
  -1   0   4      634.38      803.36     41.64 o 
   0   0   4     8445.98     8956.59    207.09 o 
   1   0   4     8719.86     8538.70    163.30 o 
   2   0   4      845.57      862.09     15.20 o 
   3   0   4        1.09       41.18     11.08 o 
   4   0   4     3620.05     3533.14     26.95 o 
   5   0   4      490.88      444.10     15.19 o 
   6   0   4     1376.85     1270.82     16.52 o 
   7   0   4      161.41      220.99     41.13 o 
   8   0   4      789.78      787.80     41.83 o 
   9   0   4      202.40      238.06     27.00 o 
  10   0   4      684.28      784.56     37.63 o 
  11   0   4      321.53      384.34     33.70 o 
 -13   1   4        6.91       -0.48     29.17 o 
 -12   1   4      293.36      319.41     21.04 o 
 -11   1   4       33.99       97.14     32.68 o 
 -10   1   4     1724.38     1790.12    109.36 o 
  -9   1   4     1219.54     1276.71     80.98 o 
  -8   1   4       19.16       11.56      6.43 o 
  -7   1   4     1330.84     1373.97     54.72 o 
  -6   1   4      891.29     1003.58     29.36 o 
  -5   1   4      498.43      526.85     22.05 o 
  -4   1   4     2059.03     2075.08     51.61 o 
  -3   1   4     8512.95     8451.08     75.52 o 
  -2   1   4     3794.94     3868.12     30.70 o 
  -1   1   4     3238.52     3363.93     32.76 o 
   0   1   4     8796.78     9389.97    203.89 o 
   1   1   4      274.98      199.32     18.60 o 
   2   1   4     2685.38     2978.31     39.63 o 
   3   1   4     1310.74     1241.76     97.00 o 
   4   1   4     7882.61     7600.09     56.56 o 
   5   1   4    16743.05    16637.52     94.16 o 
   6   1   4      512.40      538.30     25.89 o 
   7   1   4      265.46      243.63     12.37 o 
   8   1   4      748.12      726.43     39.56 o 
   9   1   4      561.61      535.57      8.80 o 
  10   1   4       43.79       39.84      9.22 o 
  11   1   4      198.70      164.21      8.84 o 
 -13   2   4     1235.40     1142.87      4.79 o 
 -12   2   4      363.77      399.98     52.88 o 
 -11   2   4      446.67      437.35     31.09 o 
 -10   2   4      435.03      480.48      3.54 o 
  -9   2   4        1.88       -3.32      3.32 o 
  -8   2   4       10.72       12.39     12.23 o 
  -7   2   4       10.20       37.27     22.57 o 
  -6   2   4     1202.57     1320.88     47.24 o 
  -5   2   4     1384.78     1350.71     16.30 o 
  -4   2   4     2393.20     2247.08     53.01 o 
  -3   2   4     7923.80     7677.80    125.90 o 
  -2   2   4      285.51      428.09     13.36 o 
  -1   2   4      477.71      602.42     22.99 o 
   0   2   4     3753.68     3728.51     75.70 o 
   1   2   4      850.93      938.74     38.87 o 
   2   2   4        7.19       37.03     19.75 o 
   3   2   4     1874.48     1986.57     32.41 o 
   4   2   4     3738.99     3738.57     83.97 o 
   5   2   4     3207.27     3105.35     24.97 o 
   6   2   4        0.45        0.38     20.69 o 
   7   2   4      442.11      408.23      9.41 o 
   8   2   4      487.41      458.57     20.30 o 
   9   2   4      183.84      208.89     27.07 o 
  10   2   4     1092.49     1077.06     21.99 o 
 -13   3   4      507.02      461.00     64.08 o 
 -12   3   4       24.76       59.26     51.41 o 
 -11   3   4      165.30      166.73      5.84 o 
 -10   3   4      980.59      982.41     50.27 o 
  -9   3   4       15.10       32.47     50.82 o 
  -8   3   4        8.43        7.32     19.26 o 
  -7   3   4     1395.72     1586.91     23.60 o 
  -6   3   4      422.96      474.42     25.75 o 
  -5   3   4     4263.36     4163.83     48.28 o 
  -4   3   4     2025.06     1996.89     93.37 o 
  -3   3   4       15.17       24.81      9.05 o 
  -2   3   4       29.03      115.07     18.81 o 
  -1   3   4     1815.60     1616.55     40.35 o 
   0   3   4       27.48        7.28      3.33 o 
   1   3   4      966.90     1116.89     84.70 o 
   2   3   4     6010.89     5839.37     44.03 o 
   3   3   4      110.96       83.40     14.40 o 
   4   3   4       73.89       57.06     15.41 o 
   5   3   4       77.81       63.15      9.72 o 
   6   3   4       23.86       23.08      2.79 o 
   7   3   4       70.74       90.58     42.93 o 
   8   3   4       72.12       66.96     19.04 o 
   9   3   4      570.68      553.37     78.56 o 
  10   3   4      320.01      299.51     12.62 o 
 -13   4   4      208.01      243.71     34.52 o 
 -12   4   4      249.16      253.68     21.02 o 
 -11   4   4       73.74       97.74     10.21 o 
 -10   4   4      187.53      285.22     61.46 o 
  -9   4   4        2.96       -3.42      6.48 o 
  -8   4   4      186.59      209.12     37.27 o 
  -7   4   4     3838.88     3458.52     26.20 o 
  -6   4   4     2120.34     2097.37     42.90 o 
  -5   4   4     2089.11     2005.69    116.67 o 
  -4   4   4       16.24       67.04     17.46 o 
  -3   4   4      160.54      123.02      9.95 o 
  -2   4   4      248.13      216.46      6.91 o 
  -1   4   4     2668.00     2719.35     29.85 o 
   0   4   4     2871.85     2719.91    116.86 o 
   1   4   4     2472.89     2340.92     28.79 o 
   2   4   4     2287.80     2062.17     77.37 o 
   3   4   4       42.40       58.51     16.50 o 
   4   4   4        0.01       -3.35     18.79 o 
   5   4   4       67.41       69.72     12.44 o 
   6   4   4       23.81       25.29     42.50 o 
   7   4   4     1581.41     1595.71     74.59 o 
   8   4   4      155.67      174.90     43.75 o 
   9   4   4      464.07      501.09     42.26 o 
 -13   5   4       28.37       23.16     11.19 o 
 -12   5   4       21.42       19.47     53.58 o 
 -11   5   4       40.73       39.19     64.55 o 
 -10   5   4      841.11      795.05     29.90 o 
  -9   5   4      290.29      272.58     45.19 o 
  -8   5   4     1248.53     1247.60    123.34 o 
  -7   5   4     1839.03     1969.57     34.92 o 
  -6   5   4     1139.89     1145.58     39.34 o 
  -5   5   4       16.63       28.65     16.91 o 
  -4   5   4     1668.69     1693.70     98.77 o 
  -3   5   4       12.33       73.84     18.28 o 
  -2   5   4      120.40      182.55     20.88 o 
  -1   5   4     1097.19     1102.26     36.22 o 
   0   5   4      224.77      193.39     11.91 o 
   1   5   4      508.40      515.86     20.56 o 
   2   5   4      708.50      709.58     13.48 o 
   3   5   4      733.09      683.27     19.28 o 
   4   5   4       49.47      162.99     35.29 o 
   5   5   4        5.90       20.08     13.94 o 
   6   5   4      781.20      708.38     28.07 o 
   7   5   4      186.40      183.38     27.26 o 
   8   5   4      956.13     1033.97     91.60 o 
   9   5   4        2.04       24.12     53.78 o 
 -13   6   4       73.59       82.42     37.40 o 
 -12   6   4       13.38        7.09      3.33 o 
 -11   6   4      148.29      245.59     66.39 o 
 -10   6   4     1460.69     1478.20     83.49 o 
  -9   6   4      646.61      930.18     48.81 o 
  -8   6   4     3927.80     3897.23     44.82 o 
  -7   6   4      340.74      351.76     19.49 o 
  -6   6   4       45.22      161.72     48.74 o 
  -5   6   4      810.73      830.38     16.52 o 
  -4   6   4     1026.68     1007.85     13.46 o 
  -3   6   4      607.95      594.94     23.19 o 
  -2   6   4     6298.54     5955.31     89.89 o 
  -1   6   4     3475.67     3384.28     30.14 o 
   0   6   4      752.93      796.90     35.96 o 
   1   6   4     1171.53     1163.71     22.78 o 
   2   6   4      211.32      237.92     29.89 o 
   3   6   4        1.08       10.36     16.12 o 
   4   6   4        0.49        7.66     18.21 o 
   5   6   4      140.26      130.23      4.74 o 
   6   6   4      234.31      251.89     40.57 o 
   7   6   4      157.58      172.12     37.14 o 
   8   6   4       60.07       48.74     39.24 o 
 -13   7   4        0.03       -2.31     43.51 o 
 -12   7   4      222.63      214.17     46.38 o 
 -11   7   4      846.61      870.10     38.17 o 
 -10   7   4      681.20      657.79     23.31 o 
  -9   7   4     2292.43     2108.76     27.53 o 
  -8   7   4       27.84       43.66     25.35 o 
  -7   7   4       44.18       66.77     38.58 o 
  -6   7   4     2744.54     2788.27     28.41 o 
  -5   7   4     2378.46     2252.92     37.80 o 
  -4   7   4      303.74      325.74     10.57 o 
  -3   7   4      885.04      838.52     22.07 o 
  -2   7   4     3983.75     3698.78     25.20 o 
  -1   7   4      898.36      852.81     14.69 o 
   0   7   4      438.93      389.51     22.89 o 
   1   7   4      575.02      573.15     26.64 o 
   2   7   4      433.14      427.03      8.73 o 
   3   7   4        1.86       16.55     49.36 o 
   4   7   4       42.70       46.84     14.54 o 
   5   7   4      309.86      280.77     15.78 o 
   6   7   4       67.13       73.76     20.70 o 
   7   7   4      658.37      682.47     39.81 o 
 -12   8   4      196.46      184.26     19.34 o 
 -11   8   4      401.01      398.49     41.34 o 
 -10   8   4      293.67      326.39     37.01 o 
  -9   8   4       61.08       60.23     31.76 o 
  -8   8   4       10.28       12.71      7.99 o 
  -7   8   4       60.48       71.70     26.94 o 
  -6   8   4      179.70      183.31     27.59 o 
  -5   8   4      439.21      467.93     22.46 o 
  -4   8   4      606.97      580.32     14.59 o 
  -3   8   4     4200.14     3892.61     90.84 o 
  -2   8   4     4322.40     4080.82     43.56 o 
  -1   8   4       34.94       28.40     12.79 o 
   0   8   4      260.93      254.60     25.35 o 
   1   8   4       16.31       25.71     26.47 o 
   2   8   4       57.14       60.64     20.35 o 
   3   8   4        1.08        2.26     12.75 o 
   4   8   4       53.92       46.80     19.73 o 
   5   8   4      543.48      565.51     45.82 o 
   6   8   4       15.31       15.45     10.20 o 
 -12   9   4      250.53      224.63     12.27 o 
 -11   9   4       23.65       54.13     61.20 o 
 -10   9   4      279.93      259.27     29.17 o 
  -9   9   4      941.12      850.49     27.99 o 
  -8   9   4      219.46      269.34     72.66 o 
  -7   9   4       81.14       88.08     25.07 o 
  -6   9   4        4.80       11.71     34.84 o 
  -5   9   4      248.51      251.19     62.97 o 
  -4   9   4      131.55      122.96     14.13 o 
  -3   9   4     1244.73     1505.73     34.51 o 
  -2   9   4      125.71      160.71     19.55 o 
  -1   9   4      214.51      220.27     25.79 o 
   0   9   4       36.95       22.93      6.02 o 
   1   9   4       23.75       22.57      2.38 o 
   2   9   4       32.00       44.04     43.02 o 
   3   9   4      128.62      184.19     69.20 o 
   4   9   4      304.96      318.43     34.94 o 
   5   9   4       12.78       19.20     19.22 o 
 -11  10   4       43.35       30.06      6.69 o 
 -10  10   4       24.57       29.11     17.08 o 
  -9  10   4        3.15       -2.42     15.17 o 
  -8  10   4      230.43      238.70     39.70 o 
  -7  10   4      471.95      429.40     14.67 o 
  -6  10   4     1237.45     1236.81     32.91 o 
  -5  10   4      788.47      855.23     35.51 o 
  -4  10   4       16.17       23.86     28.08 o 
  -3  10   4        0.45        9.76     34.10 o 
  -2  10   4      459.59      408.47     25.12 o 
  -1  10   4      871.29      793.45     20.42 o 
   0  10   4       46.56       42.05      5.03 o 
   1  10   4      519.31      459.82     35.15 o 
   2  10   4       67.92       68.08     16.97 o 
   3  10   4       19.81       31.53     15.60 o 
   4  10   4       17.17       69.31     15.21 o 
 -10  11   4      201.70      164.19      9.53 o 
  -9  11   4        8.24       18.28     38.94 o 
  -8  11   4       11.96       10.72     16.84 o 
  -7  11   4      199.09      234.86     28.27 o 
  -6  11   4      595.48      589.51     29.35 o 
  -5  11   4      146.56      188.74     17.71 o 
  -4  11   4        0.70       -2.10      2.10 o 
  -3  11   4      752.95      857.66     95.89 o 
  -2  11   4       82.39       71.48      3.44 o 
  -1  11   4      369.40      359.69     36.10 o 
   0  11   4     1264.12     1199.35     68.42 o 
   1  11   4       32.46       58.33    110.44 o 
   2  11   4      137.11      133.08     26.78 o 
  -8  12   4      151.12      189.15     23.49 o 
  -7  12   4      274.74      318.81     28.43 o 
  -6  12   4      286.39      292.61     28.74 o 
  -5  12   4      487.37      486.56     22.73 o 
  -4  12   4       73.71       83.18     40.68 o 
  -3  12   4       92.62       77.84     31.11 o 
  -2  12   4       21.80       26.30    101.36 o 
  -1  12   4        5.84       10.52     52.06 o 
   0  12   4      431.22      449.50     27.26 o 
   2 -15   5      151.68      182.17     49.10 o 
   3 -15   5        0.33       -1.97     40.40 o 
   4 -15   5        0.12       -7.38     25.24 o 
  -2 -14   5        0.39       -5.05     11.71 o 
  -1 -14   5      208.79      223.20     25.98 o 
   0 -14   5       28.56       28.08      7.91 o 
   1 -14   5      506.46      459.67     39.31 o 
   2 -14   5      101.92       99.66     12.97 o 
   3 -14   5       13.93        5.48     14.56 o 
   4 -14   5      201.11      213.41     48.53 o 
   5 -14   5        4.59        5.94     14.25 o 
   6 -14   5       64.63       63.82     27.00 o 
   7 -14   5      275.94      228.19     16.24 o 
  -4 -13   5      218.64      246.04     13.54 o 
  -3 -13   5      387.99      392.46     20.60 o 
  -2 -13   5      725.56      728.04     28.89 o 
  -1 -13   5     1040.26      981.18     28.51 o 
   0 -13   5       37.14       61.98     14.35 o 
   1 -13   5       72.75       90.61      9.49 o 
   2 -13   5      563.53      566.80     29.18 o 
   3 -13   5       17.24        4.69      4.19 o 
   4 -13   5      252.34      261.33     15.51 o 
   5 -13   5      351.33      333.46     16.42 o 
   6 -13   5      227.81      218.60     20.50 o 
   7 -13   5        2.40       29.50     37.30 o 
   8 -13   5      704.87      644.29     19.21 o 
   9 -13   5        0.60       -6.64      8.19 o 
  -5 -12   5        1.10       -2.25     18.69 o 
  -4 -12   5      122.65      169.65     19.50 o 
  -3 -12   5      174.13      182.31     21.97 o 
  -2 -12   5     1102.84     1061.49     58.01 o 
  -1 -12   5        4.97        9.76      5.46 o 
   0 -12   5       26.96       29.40     12.67 o 
   1 -12   5     1754.07     1720.45     61.14 o 
   2 -12   5      162.91      171.90      9.84 o 
   3 -12   5       47.93       50.49     13.57 o 
   4 -12   5      872.42      851.32     40.41 o 
   5 -12   5     1148.09     1271.98     63.51 o 
   6 -12   5      495.25      469.40     38.55 o 
   7 -12   5       27.56       31.66     11.39 o 
   8 -12   5      128.08      123.84     14.83 o 
   9 -12   5       18.27        8.80      6.15 o 
  10 -12   5        3.06       -1.96     14.95 o 
  -6 -11   5       95.17       98.85     33.79 o 
  -5 -11   5      327.45      319.66     35.02 o 
  -4 -11   5      572.02      576.00     31.58 o 
  -3 -11   5     1279.50     1252.58     16.92 o 
  -2 -11   5      758.82     1014.40     55.81 o 
  -1 -11   5      125.69      126.16     44.39 o 
   0 -11   5       26.90       21.33     12.93 o 
   1 -11   5      414.69      431.29     29.26 o 
   2 -11   5      184.40      228.41     23.29 o 
   3 -11   5       14.12       19.24     13.79 o 
   4 -11   5     3231.65     3136.88     53.77 o 
   5 -11   5     1361.75     1300.55     17.52 o 
   6 -11   5       14.73        4.95     47.42 o 
   7 -11   5      365.58      362.72     24.17 o 
   8 -11   5      940.80     1186.65     54.94 o 
   9 -11   5        2.64       -3.76      5.45 o 
  10 -11   5       89.99       99.15     22.95 o 
  -7 -10   5      393.96      416.51     18.04 o 
  -6 -10   5       60.70      106.20     18.93 o 
  -5 -10   5      112.99      107.70      6.17 o 
  -4 -10   5       29.46      131.93     37.07 o 
  -3 -10   5       17.88       12.98      7.30 o 
  -2 -10   5      145.01      146.36     30.36 o 
  -1 -10   5       11.97       10.12      7.42 o 
   0 -10   5       27.03       19.11      4.37 o 
   1 -10   5      465.43      459.51     26.57 o 
   2 -10   5      557.51      506.67     28.79 o 
   3 -10   5      547.14      601.87     35.65 o 
   4 -10   5     1062.33     1080.50     61.37 o 
   5 -10   5      960.69     1093.87     45.99 o 
   6 -10   5      406.62      415.91     18.52 o 
   7 -10   5      623.38      585.91     12.95 o 
   8 -10   5       63.31      127.73     63.98 o 
   9 -10   5       84.41      128.32     29.17 o 
  10 -10   5      281.52      328.48     26.41 o 
  11 -10   5      391.54      399.76     43.04 o 
  -8  -9   5      272.92      282.31     19.45 o 
  -7  -9   5      501.80      480.08     25.38 o 
  -6  -9   5     1270.99     1447.58     25.23 o 
  -5  -9   5       44.95       59.49     27.55 o 
  -4  -9   5      177.42      229.94     25.30 o 
  -3  -9   5        0.51       -4.66     32.30 o 
  -2  -9   5       30.97       28.06      7.36 o 
  -1  -9   5      405.64      413.75     37.85 o 
   0  -9   5      137.06      128.81      5.72 o 
   1  -9   5     5667.89     5290.29     24.67 o 
   2  -9   5        5.74        9.10      3.86 o 
   3  -9   5     1848.36     1957.22     28.89 o 
   4  -9   5     1183.35     1077.00     22.26 o 
   5  -9   5      101.34       82.39      6.12 o 
   6  -9   5        4.59        2.20     12.82 o 
   7  -9   5       26.65       48.83     44.31 o 
   8  -9   5      119.53      194.15     45.74 o 
   9  -9   5       17.23       11.89     11.49 o 
  10  -9   5      645.79      571.51      5.74 o 
  11  -9   5        1.42       -0.96     46.37 o 
  -9  -8   5       23.37       59.78     39.86 o 
  -8  -8   5       18.96        9.62     13.65 o 
  -7  -8   5     1726.43     1652.79     61.85 o 
  -6  -8   5       65.34      156.27     31.26 o 
  -5  -8   5        0.34        0.74      7.20 o 
  -4  -8   5      105.78      103.58      6.84 o 
  -3  -8   5     1686.83     1603.63    107.31 o 
  -2  -8   5        4.54       59.02     13.33 o 
  -1  -8   5        3.35        0.90     11.30 o 
   0  -8   5     3291.41     3176.88    108.76 o 
   1  -8   5     2002.90     1987.84     31.80 o 
   2  -8   5     3138.51     3099.12     69.38 o 
   3  -8   5      112.66      181.14     14.54 o 
   4  -8   5      749.15      904.38     45.06 o 
   5  -8   5       78.01       64.54     14.61 o 
   6  -8   5       13.09       19.47     14.44 o 
   7  -8   5      898.86      900.28     32.88 o 
   8  -8   5      583.64      497.72     17.49 o 
   9  -8   5     1100.73     1046.58     63.87 o 
  10  -8   5      104.70      106.15     99.45 o 
  11  -8   5      163.84      269.19    109.97 o 
 -10  -7   5      142.27      191.90     30.72 o 
  -9  -7   5      777.78      711.24     26.94 o 
  -8  -7   5      504.35      470.71     30.01 o 
  -7  -7   5     3528.45     3378.40     22.18 o 
  -6  -7   5      833.31      971.02     43.59 o 
  -5  -7   5        4.91       39.72     41.11 o 
  -4  -7   5      677.48      640.14     31.52 o 
  -3  -7   5       39.98       40.76      5.75 o 
  -2  -7   5       49.00       86.50     15.78 o 
  -1  -7   5      223.55      230.64     25.47 o 
   0  -7   5     4004.66     3756.44     25.65 o 
   1  -7   5      648.50      774.55     67.29 o 
   2  -7   5      154.34      143.33     15.09 o 
   3  -7   5      815.04      917.27     15.96 o 
   4  -7   5        0.46        3.48      4.84 o 
   5  -7   5       80.49       71.72      3.11 o 
   6  -7   5        1.40        0.75     12.18 o 
   7  -7   5     1119.98     1459.26     38.97 o 
   8  -7   5      629.41      686.88     46.71 o 
   9  -7   5      584.72      570.08     27.74 o 
  10  -7   5      110.80      167.35     36.82 o 
  11  -7   5       51.37       67.90     64.07 o 
  12  -7   5       84.44       90.37      7.17 o 
 -11  -6   5       33.42       28.44     22.11 o 
 -10  -6   5      625.36      571.65     23.75 o 
  -9  -6   5      401.29      413.08     18.61 o 
  -8  -6   5     1083.29      962.93     74.25 o 
  -7  -6   5       15.24       26.04     23.62 o 
  -6  -6   5       88.11      122.20     15.51 o 
  -5  -6   5      412.05      357.95     23.27 o 
  -4  -6   5      371.49      411.13    100.33 o 
  -3  -6   5      230.22      217.62     12.47 o 
  -2  -6   5     1397.65     1391.43     35.35 o 
  -1  -6   5     7806.90     7551.10     28.71 o 
   0  -6   5      346.93      363.36     10.91 o 
   1  -6   5      242.68      283.16     19.64 o 
   2  -6   5      260.25      264.76     29.23 o 
   3  -6   5       37.23       50.99     24.42 o 
   4  -6   5        0.46       -2.67      2.67 o 
   5  -6   5      514.06      531.23     24.53 o 
   6  -6   5     4594.50     4316.52     20.32 o 
   7  -6   5       31.34       57.35     26.37 o 
   8  -6   5     1468.23     1448.48     21.94 o 
   9  -6   5       74.64       63.43     46.14 o 
  10  -6   5       62.29       53.55     29.17 o 
  11  -6   5       52.68       54.99    104.71 o 
  12  -6   5       61.29       93.72     25.34 o 
 -11  -5   5       70.00      180.81     52.89 o 
 -10  -5   5     1453.05     1334.96     13.63 o 
  -9  -5   5     2329.00     2299.34     46.69 o 
  -8  -5   5      130.54      142.11     20.26 o 
  -7  -5   5      123.28      175.13     22.82 o 
  -6  -5   5        1.01       25.78     39.45 o 
  -5  -5   5      230.68      256.39     24.11 o 
  -4  -5   5     1193.66     1136.85     70.38 o 
  -3  -5   5     1577.75     1541.55     15.20 o 
  -2  -5   5      641.21      575.40      9.22 o 
  -1  -5   5      531.10      536.83     31.03 o 
   0  -5   5      211.58      214.16     10.71 o 
   1  -5   5       29.02       31.84     14.67 o 
   2  -5   5      404.09      362.60      3.63 o 
   3  -5   5      152.95      148.65      6.22 o 
   4  -5   5     3570.29     3627.26     34.95 o 
   5  -5   5     1719.66     1846.88     43.17 o 
   6  -5   5     1909.45     1733.79     69.33 o 
   7  -5   5       60.65       84.50     19.88 o 
   8  -5   5      606.71      684.64     48.13 o 
   9  -5   5     1577.07     1721.35     36.08 o 
  10  -5   5      480.91      508.52     37.45 o 
  11  -5   5        2.11       -3.35      3.35 o 
  12  -5   5      169.77      253.89     63.11 o 
 -12  -4   5        1.61       -2.30     15.78 o 
 -11  -4   5      492.39      457.34     12.67 o 
 -10  -4   5        4.89        3.44     34.68 o 
  -9  -4   5       72.42       81.58     18.84 o 
  -8  -4   5      200.95      189.41      2.53 o 
  -7  -4   5        4.07       -1.49      1.49 o 
  -6  -4   5      246.31      311.59     26.57 o 
  -5  -4   5      224.86      216.81      3.29 o 
  -4  -4   5     4654.26     4629.36     38.01 o 
  -3  -4   5      940.12      863.49      9.41 o 
  -2  -4   5      913.22      892.81     20.61 o 
  -1  -4   5     2645.12     2613.43     96.16 o 
   0  -4   5       14.57      126.21     78.79 o 
   1  -4   5      151.26      141.20     27.44 o 
   2  -4   5     3771.32     3749.74     58.93 o 
   3  -4   5     2694.29     2576.22     63.53 o 
   4  -4   5     1350.61     1264.47     52.33 o 
   5  -4   5     2589.92     2519.88     26.93 o 
   6  -4   5      523.87      474.58      4.75 o 
   7  -4   5      508.94      482.17     34.89 o 
   8  -4   5     1201.24     1376.40     73.23 o 
   9  -4   5      343.40      305.37     20.45 o 
  10  -4   5        2.05        3.25     21.91 o 
  11  -4   5     1638.46     1679.13     78.47 o 
  12  -4   5      875.72      824.10    110.96 o 
 -12  -3   5      615.44      580.73     25.11 o 
 -11  -3   5       89.54       88.70     18.19 o 
 -10  -3   5       30.28       25.05     23.06 o 
  -9  -3   5        2.79       15.67     33.25 o 
  -8  -3   5      247.22      262.96     14.60 o 
  -7  -3   5      577.24      582.94     18.81 o 
  -6  -3   5     1545.71     1450.83    100.16 o 
  -5  -3   5     1033.05     1019.80     37.93 o 
  -4  -3   5      518.11      467.43      5.30 o 
  -3  -3   5        1.28       -4.25      4.25 o 
  -2  -3   5      556.09      810.35     37.04 o 
  -1  -3   5       89.68      161.98     21.70 o 
   0  -3   5      108.12      138.27     15.22 o 
   1  -3   5     9699.79    10431.78    243.11 o 
   2  -3   5     5815.27     5619.47     34.60 o 
   3  -3   5     1687.68     1830.40     28.62 o 
   4  -3   5     3264.64     3432.19     30.75 o 
   5  -3   5      130.60      142.01     26.41 o 
   6  -3   5     2031.06     2112.32     35.98 o 
   7  -3   5       90.60      110.63     11.95 o 
   8  -3   5      312.44      269.71     24.43 o 
   9  -3   5      988.05      963.91     17.93 o 
  10  -3   5      372.80      443.45     34.28 o 
  11  -3   5     1288.12     1263.84    144.71 o 
  12  -3   5        0.71       30.78     66.28 o 
 -12  -2   5     1290.87     1168.86      9.09 o 
 -11  -2   5      187.52      206.61     43.28 o 
 -10  -2   5      279.17      334.51     43.04 o 
  -9  -2   5      309.39      367.44     46.51 o 
  -8  -2   5       45.78       54.30     28.70 o 
  -7  -2   5      306.61      296.02     25.91 o 
  -6  -2   5     1220.11     1439.20     36.26 o 
  -5  -2   5     2309.35     2270.28     86.25 o 
  -4  -2   5       11.35       71.56     21.04 o 
  -3  -2   5       13.08       15.29     11.97 o 
  -2  -2   5      327.85      514.88     27.52 o 
  -1  -2   5     4546.31     4865.53     21.82 o 
   0  -2   5      589.87      714.21     27.40 o 
   1  -2   5     3960.24     3667.11     47.08 o 
   2  -2   5      537.65      441.56     11.23 o 
   3  -2   5      643.25      628.00     21.66 o 
   4  -2   5      263.32      299.25     23.42 o 
   5  -2   5     2392.01     2491.50     16.05 o 
   6  -2   5      158.53      211.29     33.42 o 
   7  -2   5      502.12      570.44     43.78 o 
   8  -2   5      849.61     1003.32     55.42 o 
   9  -2   5     1368.40     1435.64    107.87 o 
  10  -2   5     1445.59     1515.04     62.76 o 
  11  -2   5       65.32       68.61     29.13 o 
 -13  -1   5      134.38      167.83     70.28 o 
 -12  -1   5        7.53        4.05     58.54 o 
 -11  -1   5      560.47      569.47     22.68 o 
 -10  -1   5      554.61      514.16     35.26 o 
  -9  -1   5        0.42       -0.82     11.22 o 
  -8  -1   5      353.45      402.39     22.24 o 
  -7  -1   5     1232.53     1334.37     42.81 o 
  -6  -1   5     1423.68     1527.78     51.96 o 
  -5  -1   5     2498.25     2380.83     77.77 o 
  -4  -1   5       75.49      143.91     16.00 o 
  -3  -1   5      103.93      142.08     15.84 o 
  -2  -1   5       61.92      116.24     17.68 o 
  -1  -1   5     8507.49     8562.22     93.37 o 
   0  -1   5     6854.87     6276.44    106.85 o 
   1  -1   5     7006.80     6791.80     20.63 o 
   2  -1   5      903.49      975.22     57.62 o 
   3  -1   5      396.56      411.84     19.71 o 
   4  -1   5       40.92       51.31     12.20 o 
   5  -1   5      776.78      666.88     42.29 o 
   6  -1   5      150.35      145.73     12.45 o 
   7  -1   5        3.36       65.96     13.81 o 
   8  -1   5     1412.46     1332.89     47.76 o 
   9  -1   5      296.47      320.95     24.68 o 
  10  -1   5      246.92      279.48     15.81 o 
  11  -1   5       23.87       21.57     18.17 o 
 -13   0   5      321.15      401.67    115.24 o 
 -12   0   5      541.19      566.23     39.22 o 
 -11   0   5       35.42       50.33     43.15 o 
 -10   0   5       28.02       26.85     26.13 o 
  -9   0   5      413.13      401.92     45.75 o 
  -8   0   5      634.12      616.49     21.73 o 
  -7   0   5      935.12      880.84     21.29 o 
  -6   0   5        1.57        3.46      4.84 o 
  -5   0   5      731.33      885.91     30.73 o 
  -4   0   5     1450.09     1367.71     23.51 o 
  -3   0   5     1041.95     1351.11     57.63 o 
  -2   0   5       39.04      139.58     32.39 o 
  -1   0   5     3237.70     3036.27     18.15 o 
   0   0   5     1051.02     1211.80     51.29 o 
   1   0   5      918.81     1016.10     17.90 o 
   2   0   5     1475.73     1354.31     12.99 o 
   3   0   5     1733.77     1767.45     36.30 o 
   4   0   5      490.61      525.29     21.79 o 
   5   0   5      860.66      835.05     16.02 o 
   6   0   5      866.57      911.49     44.13 o 
   7   0   5     1071.60      976.42      9.39 o 
   8   0   5       25.27       12.07      7.07 o 
   9   0   5      770.15      720.21     19.53 o 
  10   0   5      117.32      200.88     51.82 o 
  11   0   5       12.08       27.47     31.99 o 
 -13   1   5       11.51       10.52     44.94 o 
 -12   1   5       17.90       28.30     25.68 o 
 -11   1   5      638.81      639.72     75.43 o 
 -10   1   5        5.90        9.47      6.29 o 
  -9   1   5     1213.71     1143.47     12.30 o 
  -8   1   5      742.32      770.22     27.72 o 
  -7   1   5       12.84       10.23     11.53 o 
  -6   1   5      120.90      140.32     19.79 o 
  -5   1   5       58.10       45.79      3.11 o 
  -4   1   5     7351.30     7192.26    144.88 o 
  -3   1   5      624.73      668.65     22.09 o 
  -2   1   5    14397.41    14707.64    328.11 o 
  -1   1   5     5662.29     5751.78     16.28 o 
   0   1   5     1162.55     1178.19     16.52 o 
   1   1   5     1029.73     1020.51     17.41 o 
   2   1   5       15.86        2.15      7.38 o 
   3   1   5     1585.97     1608.92    105.01 o 
   4   1   5      419.37      378.18     10.73 o 
   5   1   5     5217.44     4926.93     68.20 o 
   6   1   5     3319.17     3148.30     28.73 o 
   7   1   5      180.99      178.63     24.90 o 
   8   1   5       75.67      105.19     14.06 o 
   9   1   5      139.22      164.97     53.16 o 
  10   1   5      360.63      347.24     37.54 o 
 -13   2   5        1.00        0.00     12.91 o 
 -12   2   5     1500.23     1345.96     98.80 o 
 -11   2   5      213.20      194.46     29.27 o 
 -10   2   5      403.81      365.03     10.81 o 
  -9   2   5       11.25       12.55      9.21 o 
  -8   2   5      365.84      365.13     18.59 o 
  -7   2   5       23.66       26.18     19.88 o 
  -6   2   5     4282.40     3948.59     29.74 o 
  -5   2   5      107.99       97.79     34.76 o 
  -4   2   5      157.95      202.38     17.65 o 
  -3   2   5     2278.11     2441.34     44.39 o 
  -2   2   5     1790.90     1880.32     51.22 o 
  -1   2   5       29.51       66.33     13.37 o 
   0   2   5     3257.56     3582.57     82.78 o 
   1   2   5     1126.77     1262.79     18.18 o 
   2   2   5      289.36      323.00     22.18 o 
   3   2   5       16.35       20.99      6.95 o 
   4   2   5     4690.31     4675.22     36.11 o 
   5   2   5     1307.09     1427.27     39.76 o 
   6   2   5     3439.24     3240.19     35.04 o 
   7   2   5      394.19      412.86     56.10 o 
   8   2   5      163.10      214.74     27.48 o 
   9   2   5      287.51      256.95     21.28 o 
  10   2   5        4.76       12.26     32.47 o 
 -13   3   5       59.12      106.30     45.54 o 
 -12   3   5     1260.56     1167.82      6.93 o 
 -11   3   5      954.67      902.58    110.02 o 
 -10   3   5       15.02       26.28     55.43 o 
  -9   3   5       92.35       97.65     21.99 o 
  -8   3   5     1289.94     1267.62     35.98 o 
  -7   3   5       30.85       97.87     18.93 o 
  -6   3   5      191.54      185.71      5.79 o 
  -5   3   5     1700.93     1765.35     72.26 o 
  -4   3   5     2601.73     2441.69     27.69 o 
  -3   3   5     3065.08     2968.86     24.94 o 
  -2   3   5      102.63       63.34     10.61 o 
  -1   3   5       47.41       35.83      9.49 o 
   0   3   5      348.79      279.80      5.41 o 
   1   3   5      298.85      340.83      8.71 o 
   2   3   5     1026.76     1097.40     28.51 o 
   3   3   5     1291.56     1423.85     67.78 o 
   4   3   5     3080.84     2899.87    148.28 o 
   5   3   5       11.59       34.13     34.35 o 
   6   3   5      128.19      160.41     29.47 o 
   7   3   5       15.69        5.80     18.35 o 
   8   3   5      209.84      191.03      9.33 o 
   9   3   5       39.89       44.27     16.54 o 
 -13   4   5     1079.21     1091.52     45.28 o 
 -12   4   5      212.08      264.96     32.05 o 
 -11   4   5     1091.79     1092.14     94.72 o 
 -10   4   5       49.94       41.08     10.28 o 
  -9   4   5      977.49      911.82     24.24 o 
  -8   4   5      370.04      377.35     37.41 o 
  -7   4   5      121.27      219.36     32.57 o 
  -6   4   5     4285.16     4240.78     36.45 o 
  -5   4   5      242.29      237.45      7.01 o 
  -4   4   5      962.12      875.02     23.79 o 
  -3   4   5       40.65       41.68     10.41 o 
  -2   4   5      760.57      709.14     17.40 o 
  -1   4   5      327.11      340.29     15.40 o 
   0   4   5      101.95      118.82     11.32 o 
   1   4   5     1682.03     1607.71     53.53 o 
   2   4   5       10.78       30.11     15.70 o 
   3   4   5     3288.98     3382.29     48.48 o 
   4   4   5      269.46      353.96     33.44 o 
   5   4   5        3.48       -3.02      4.05 o 
   6   4   5       28.40      139.29     49.78 o 
   7   4   5      168.61      163.40     15.62 o 
   8   4   5       60.48      132.84     75.33 o 
   9   4   5       27.42       31.36     78.19 o 
 -13   5   5      215.64      301.25     48.54 o 
 -12   5   5      353.41      327.51      5.50 o 
 -11   5   5      687.97      709.72     28.39 o 
 -10   5   5       97.35       98.11      9.80 o 
  -9   5   5      239.25      226.76     27.93 o 
  -8   5   5       39.00       59.89     21.01 o 
  -7   5   5     1582.35     1567.69     39.69 o 
  -6   5   5     2067.24     2074.83     43.37 o 
  -5   5   5     1414.29     1529.38     54.92 o 
  -4   5   5     1140.34     1188.24     39.56 o 
  -3   5   5       94.75       78.11     21.47 o 
  -2   5   5       13.68       20.95      4.70 o 
  -1   5   5      152.05      125.37      6.74 o 
   0   5   5      391.71      320.49     15.28 o 
   1   5   5      443.51      395.32     12.42 o 
   2   5   5       31.65       74.61     33.99 o 
   3   5   5      795.01      823.83     52.99 o 
   4   5   5      146.25      162.56     39.83 o 
   5   5   5      333.46      364.05     59.61 o 
   6   5   5       52.00       76.22     52.53 o 
   7   5   5       85.56       93.29     28.43 o 
   8   5   5       15.05       23.82     16.50 o 
 -13   6   5        0.31       -4.31     24.64 o 
 -12   6   5        0.11        0.79     51.20 o 
 -11   6   5       36.13       34.28     19.75 o 
 -10   6   5       50.33       69.00     29.51 o 
  -9   6   5       43.74      105.94     50.29 o 
  -8   6   5        1.91       -3.47      3.47 o 
  -7   6   5     4269.15     4153.01     36.03 o 
  -6   6   5       29.30       27.16     25.15 o 
  -5   6   5     1097.47     1076.65     27.40 o 
  -4   6   5       55.73      141.51     18.54 o 
  -3   6   5      131.18      115.78      4.25 o 
  -2   6   5     1228.89     1322.20     57.68 o 
  -1   6   5      843.16      844.93     16.46 o 
   0   6   5     1591.36     1548.61     46.49 o 
   1   6   5        5.44        4.14     20.05 o 
   2   6   5      311.69      382.04     18.57 o 
   3   6   5      813.69      768.32     73.03 o 
   4   6   5      506.52      570.74     53.72 o 
   5   6   5      266.39      359.53     59.58 o 
   6   6   5      105.58      161.20     40.82 o 
   7   6   5      178.88      225.57     30.12 o 
 -12   7   5      420.86      471.26     41.89 o 
 -11   7   5       73.15       72.73     15.53 o 
 -10   7   5      149.08      175.97     19.37 o 
  -9   7   5       17.32       69.44     62.34 o 
  -8   7   5     3535.46     3259.49     32.01 o 
  -7   7   5      357.70      360.33     25.75 o 
  -6   7   5      437.49      408.64     43.79 o 
  -5   7   5        3.41       -3.53      9.27 o 
  -4   7   5       64.52       53.09      5.41 o 
  -3   7   5        1.85       91.46     26.16 o 
  -2   7   5       50.34       47.53     48.47 o 
  -1   7   5      426.84      386.71     14.41 o 
   0   7   5      480.87      484.30     99.24 o 
   1   7   5      704.00      655.31     13.68 o 
   2   7   5      192.22      171.68     28.33 o 
   3   7   5      468.59      473.27     37.93 o 
   4   7   5       32.36       29.57     16.67 o 
   5   7   5        0.17       -5.19      8.60 o 
   6   7   5      861.65      843.17     28.49 o 
 -12   8   5      144.27      151.37     36.42 o 
 -11   8   5      361.16      313.69     13.63 o 
 -10   8   5      426.72      381.13     14.83 o 
  -9   8   5      207.41      303.35     60.83 o 
  -8   8   5      615.99      578.79     31.32 o 
  -7   8   5        4.87       -1.59     40.16 o 
  -6   8   5      932.39     1022.14     39.16 o 
  -5   8   5      551.09      573.53     18.37 o 
  -4   8   5      276.71      287.12     18.85 o 
  -3   8   5      216.89      227.30     11.06 o 
  -2   8   5      296.58      348.43     32.80 o 
  -1   8   5        8.58       23.32     12.73 o 
   0   8   5        6.37        1.28      4.59 o 
   1   8   5      829.93      802.26     22.00 o 
   2   8   5      929.37      946.06     69.59 o 
   3   8   5       76.12      132.44     46.90 o 
   4   8   5        6.51        1.66     27.81 o 
   5   8   5      121.91      137.34     44.94 o 
 -11   9   5      197.58      272.11     50.58 o 
 -10   9   5      104.22      183.01     59.17 o 
  -9   9   5      386.58      338.12     15.07 o 
  -8   9   5       25.85       75.22     17.75 o 
  -7   9   5      162.55      198.19     60.50 o 
  -6   9   5      123.98      163.29     29.34 o 
  -5   9   5       59.32       69.24     31.68 o 
  -4   9   5      129.89      130.04     14.54 o 
  -3   9   5      260.31      306.62     32.58 o 
  -2   9   5      542.52      506.92     25.68 o 
  -1   9   5        0.88       32.97     64.47 o 
   0   9   5      196.89      216.12     19.10 o 
   1   9   5       17.43       11.67     37.06 o 
   2   9   5        8.20       15.40     29.68 o 
   3   9   5      541.49      528.42     72.02 o 
   4   9   5      477.68      448.98     32.10 o 
 -10  10   5      371.18      343.14     27.96 o 
  -9  10   5       69.24      115.16     42.44 o 
  -8  10   5       98.23      107.10     23.33 o 
  -7  10   5      142.00      138.04     24.75 o 
  -6  10   5        4.32       -3.08      6.36 o 
  -5  10   5       99.07       99.63     31.44 o 
  -4  10   5        3.96       -0.38      2.07 o 
  -3  10   5      840.71      830.79     16.77 o 
  -2  10   5       16.81       23.82     45.88 o 
  -1  10   5      113.89      122.50     22.33 o 
   0  10   5      187.52      152.05      6.22 o 
   1  10   5      358.16      364.03     42.06 o 
   2  10   5      283.01      250.58     31.09 o 
   3  10   5       23.42       12.58     28.85 o 
  -9  11   5       68.65       67.83      7.79 o 
  -8  11   5        1.95       -3.34      3.34 o 
  -7  11   5        1.19       -1.91      1.91 o 
  -6  11   5        1.21        9.59     36.61 o 
  -5  11   5      111.62      185.88     40.01 o 
  -4  11   5      219.56      275.42     77.94 o 
  -3  11   5      929.23      883.46      7.17 o 
  -2  11   5       11.08        5.74     17.22 o 
  -1  11   5      171.41      265.85    113.80 o 
   0  11   5        0.11       -2.87    115.22 o 
   1  11   5     1069.30     1359.91    110.49 o 
  -7  12   5       41.18       30.04      6.87 o 
  -6  12   5      336.09      370.99     35.85 o 
  -5  12   5       13.19       26.30    103.75 o 
  -4  12   5      241.59      241.47     73.63 o 
  -3  12   5        6.84       -1.44     91.32 o 
  -2  12   5       33.16       47.81     47.33 o 
   2 -15   6      110.18      188.14     36.51 o 
   3 -15   6      114.45      131.17     45.66 o 
   4 -15   6      163.07      158.37      6.69 o 
  -2 -14   6       30.23       40.91     32.82 o 
  -1 -14   6      178.16      199.28     20.89 o 
   0 -14   6      868.86      819.51     23.18 o 
   1 -14   6        6.16        8.73     24.57 o 
   2 -14   6      343.61      345.97     38.71 o 
   3 -14   6      117.88      142.69     28.24 o 
   4 -14   6       34.62       28.17      4.23 o 
   5 -14   6      104.95      126.99     36.89 o 
   6 -14   6       11.98       10.35     47.06 o 
   7 -14   6      386.95      344.39     10.35 o 
  -4 -13   6      116.16      175.49     34.22 o 
  -3 -13   6        1.69        0.56     19.54 o 
  -2 -13   6      347.84      311.71      9.75 o 
  -1 -13   6     1320.89     1611.49     49.54 o 
   0 -13   6      706.95      706.99     13.60 o 
   1 -13   6      115.95      125.72     31.30 o 
   2 -13   6      131.15      119.46      3.96 o 
   3 -13   6       92.58      127.35     12.87 o 
   4 -13   6       69.59       54.07     15.77 o 
   5 -13   6      201.14      210.72     26.45 o 
   6 -13   6       76.57       54.06      7.86 o 
   7 -13   6      192.27      174.42     24.36 o 
   8 -13   6      299.56      279.96     26.32 o 
  -5 -12   6       66.51       80.72     32.15 o 
  -4 -12   6       64.50       51.15     15.74 o 
  -3 -12   6      638.52      676.86     36.69 o 
  -2 -12   6      170.61      165.39     27.96 o 
  -1 -12   6     1886.95     1764.83     72.93 o 
   0 -12   6      647.42      673.55     30.30 o 
   1 -12   6      936.31     1090.59     27.83 o 
   2 -12   6      399.27      473.18     30.07 o 
   3 -12   6      500.15      553.03     32.25 o 
   4 -12   6       76.73       82.60     17.39 o 
   5 -12   6        8.51       23.84     18.07 o 
   6 -12   6      362.61      327.97     14.83 o 
   7 -12   6      391.75      376.93     14.97 o 
   8 -12   6      690.24      684.66     18.51 o 
   9 -12   6      121.96      107.11     39.11 o 
  -6 -11   6      137.87      203.36     30.58 o 
  -5 -11   6      487.21      456.54     17.04 o 
  -4 -11   6      936.21     1025.59     36.46 o 
  -3 -11   6      807.60      802.16     21.46 o 
  -2 -11   6     1933.80     2138.71     47.21 o 
  -1 -11   6      281.11      321.87     29.46 o 
   0 -11   6      349.05      361.99     34.43 o 
   1 -11   6      462.78      555.89     49.62 o 
   2 -11   6     1267.39     1329.98     31.87 o 
   3 -11   6       33.41       29.82      9.93 o 
   4 -11   6      337.43      360.39     18.60 o 
   5 -11   6     1148.66     1265.23     36.61 o 
   6 -11   6       53.86       98.34     28.32 o 
   7 -11   6      207.78      270.03     43.89 o 
   8 -11   6       26.92       32.63     51.67 o 
   9 -11   6       46.05       53.46     31.93 o 
  10 -11   6        1.38       -1.91     18.17 o 
  -7 -10   6       35.51       31.93      6.51 o 
  -6 -10   6      181.21      159.45      6.44 o 
  -5 -10   6       23.54       17.22     18.54 o 
  -4 -10   6      243.60      245.99     19.99 o 
  -3 -10   6     2741.98     2610.33     76.00 o 
  -2 -10   6     2379.04     2504.63     33.44 o 
  -1 -10   6        5.25       -1.58      5.19 o 
   0 -10   6       70.25       90.62     12.12 o 
   1 -10   6        2.36        1.44     19.92 o 
   2 -10   6       28.56       73.60     23.74 o 
   3 -10   6      708.93      662.89     50.02 o 
   4 -10   6      449.63      447.72     24.18 o 
   5 -10   6     1005.78      889.86     11.96 o 
   6 -10   6       54.18       80.78     16.22 o 
   7 -10   6     1144.79     1226.48     78.56 o 
   8 -10   6       20.97       96.42     26.94 o 
   9 -10   6        8.38        5.32      5.12 o 
  10 -10   6      105.86      226.15    105.19 o 
  -8  -9   6       23.75       28.09     27.50 o 
  -7  -9   6      442.17      424.28     17.31 o 
  -6  -9   6       12.46       25.60     14.39 o 
  -5  -9   6       78.67      112.04     38.67 o 
  -4  -9   6      193.45      191.84      9.91 o 
  -3  -9   6     1666.49     1587.07     41.43 o 
  -2  -9   6      715.37      643.89     27.95 o 
  -1  -9   6        2.08       15.09     20.58 o 
   0  -9   6       60.94       51.57      7.68 o 
   1  -9   6     1660.37     1662.48     60.75 o 
   2  -9   6     1501.53     1426.06     42.24 o 
   3  -9   6        3.36       -3.26      3.26 o 
   4  -9   6      429.88      384.04     32.52 o 
   5  -9   6     1109.70     1031.97     23.93 o 
   6  -9   6       39.97       34.45     17.25 o 
   7  -9   6      186.84      183.98     40.65 o 
   8  -9   6      682.81      716.67     24.51 o 
   9  -9   6      135.62      163.34     63.58 o 
  10  -9   6      180.84      278.28     82.24 o 
  11  -9   6      305.25      266.82      0.96 o 
  -9  -8   6      423.94      407.10     37.61 o 
  -8  -8   6        4.52        7.30     12.59 o 
  -7  -8   6      424.42      393.40     10.37 o 
  -6  -8   6      996.88     1069.76     38.56 o 
  -5  -8   6      624.77      567.08     26.35 o 
  -4  -8   6       94.88      127.29     21.54 o 
  -3  -8   6        1.44       -2.36      2.36 o 
  -2  -8   6        1.87       -5.84      7.16 o 
  -1  -8   6      211.10      226.05     18.59 o 
   0  -8   6      477.02      601.39     33.28 o 
   1  -8   6     2454.57     2323.64     48.02 o 
   2  -8   6     2035.68     2242.18     32.96 o 
   3  -8   6      384.90      376.41     36.33 o 
   4  -8   6     2029.65     1969.41     61.57 o 
   5  -8   6      102.42      181.30     23.24 o 
   6  -8   6       39.64       55.66     24.18 o 
   7  -8   6      247.04      292.50     17.75 o 
   8  -8   6     1917.06     1948.76     31.38 o 
   9  -8   6       28.76       65.98     16.26 o 
  10  -8   6       13.13       37.77     95.62 o 
  11  -8   6      289.98      310.33    112.85 o 
 -10  -7   6        0.49        5.97      9.75 o 
  -9  -7   6       14.35       36.68     58.09 o 
  -8  -7   6      446.85      429.99     23.24 o 
  -7  -7   6      928.70      873.34    124.94 o 
  -6  -7   6     1866.27     1737.81    115.41 o 
  -5  -7   6      123.70      141.54     12.10 o 
  -4  -7   6      189.64      226.72     17.61 o 
  -3  -7   6     5566.23     5584.69     24.98 o 
  -2  -7   6        2.79        6.96      7.12 o 
  -1  -7   6        0.41        0.89      3.77 o 
   0  -7   6      522.19      470.93     10.86 o 
   1  -7   6      578.68      534.20     12.44 o 
   2  -7   6       13.82       21.79      5.51 o 
   3  -7   6      368.43      356.52      9.61 o 
   4  -7   6      149.67      144.75      7.32 o 
   5  -7   6     1827.59     1899.24     43.97 o 
   6  -7   6      863.71      804.28      7.87 o 
   7  -7   6      168.58      180.47     14.62 o 
   8  -7   6      133.28      153.09     31.23 o 
   9  -7   6      268.43      309.85     66.95 o 
  10  -7   6      122.21      162.09     34.90 o 
  11  -7   6        1.04       -3.83     51.64 o 
 -11  -6   6      233.37      272.50     34.64 o 
 -10  -6   6        0.04       -6.32      9.53 o 
  -9  -6   6      660.21      793.62     57.21 o 
  -8  -6   6     1848.83     1716.32     18.32 o 
  -7  -6   6      676.98      642.39     28.34 o 
  -6  -6   6      206.98      213.97     14.28 o 
  -5  -6   6        0.05        2.08     33.15 o 
  -4  -6   6     1133.38     1073.64     97.12 o 
  -3  -6   6      489.96      442.47      8.92 o 
  -2  -6   6     1992.38     1914.10     67.52 o 
  -1  -6   6     4117.57     4081.15     43.95 o 
   0  -6   6     6249.90     6178.97     31.16 o 
   1  -6   6     3964.45     3739.19     25.38 o 
   2  -6   6       38.22       30.05      6.04 o 
   3  -6   6      359.80      344.15      5.77 o 
   4  -6   6       14.96       35.35     12.00 o 
   5  -6   6     1618.94     1720.10     24.62 o 
   6  -6   6      347.11      326.72     14.80 o 
   7  -6   6     1737.35     1835.38     47.57 o 
   8  -6   6      363.67      332.95     23.87 o 
   9  -6   6        4.14       28.20     52.15 o 
  10  -6   6       11.91       14.82     61.67 o 
  11  -6   6      101.24      175.47     55.95 o 
 -11  -5   6       51.49       37.62      5.66 o 
 -10  -5   6      232.90      247.37     15.98 o 
  -9  -5   6     1461.64     1371.08     42.61 o 
  -8  -5   6      238.44      325.43     39.29 o 
  -7  -5   6       65.54       67.71     20.14 o 
  -6  -5   6      581.09      589.86     25.17 o 
  -5  -5   6       10.12        8.21      8.40 o 
  -4  -5   6     2352.36     2400.33     48.14 o 
  -3  -5   6      478.29      403.63     36.27 o 
  -2  -5   6       31.04       30.22      4.18 o 
  -1  -5   6      647.17      643.61     33.50 o 
   0  -5   6     3848.71     3785.72     90.99 o 
   1  -5   6      684.77      680.81      7.61 o 
   2  -5   6     1572.65     1469.24     13.06 o 
   3  -5   6     1245.71     1224.25     21.61 o 
   4  -5   6       21.44       30.55     16.51 o 
   5  -5   6       25.86       15.23     19.34 o 
   6  -5   6     1997.83     1856.41     53.62 o 
   7  -5   6     1389.28     1345.45     14.85 o 
   8  -5   6      162.03      201.12     36.60 o 
   9  -5   6       87.35       90.87     15.81 o 
  10  -5   6      389.25      362.10     26.06 o 
  11  -5   6        8.40       12.43     54.03 o 
 -12  -4   6        5.45        5.00     62.32 o 
 -11  -4   6        1.20        2.93     19.91 o 
 -10  -4   6      248.63      219.25     19.87 o 
  -9  -4   6      228.97      238.28     14.52 o 
  -8  -4   6      259.96      266.09     26.53 o 
  -7  -4   6     1622.14     1541.79     76.04 o 
  -6  -4   6       82.14       85.46      9.89 o 
  -5  -4   6     1804.36     1712.43     63.89 o 
  -4  -4   6     1594.60     1623.66     48.07 o 
  -3  -4   6     2127.94     2042.50     14.47 o 
  -2  -4   6       35.41       17.89      7.85 o 
  -1  -4   6      461.34      454.41     17.08 o 
   0  -4   6       43.83      124.78     22.66 o 
   1  -4   6      243.15      214.93      6.99 o 
   2  -4   6       88.06       67.64      5.97 o 
   3  -4   6      321.42      298.46     14.19 o 
   4  -4   6      559.31      618.37     59.09 o 
   5  -4   6     1847.18     1777.64     58.86 o 
   6  -4   6     3119.71     2987.12     63.72 o 
   7  -4   6        1.08       10.46     28.44 o 
   8  -4   6      210.09      227.97     21.06 o 
   9  -4   6      158.95      225.03     32.66 o 
  10  -4   6        8.63       44.11     66.99 o 
  11  -4   6        0.47       -6.22      6.67 o 
 -12  -3   6      154.57      210.77     39.35 o 
 -11  -3   6        6.80        2.86     28.38 o 
 -10  -3   6       83.33      103.02     36.59 o 
  -9  -3   6      325.83      347.39     25.75 o 
  -8  -3   6      198.96      179.34     43.84 o 
  -7  -3   6       24.52       20.21     29.56 o 
  -6  -3   6     2165.97     2132.66    127.51 o 
  -5  -3   6      948.68      911.47     15.45 o 
  -4  -3   6     3282.83     3454.20     37.93 o 
  -3  -3   6      271.41      314.76     17.94 o 
  -2  -3   6       13.31       34.64     13.39 o 
  -1  -3   6      838.36      885.01      8.84 o 
   0  -3   6      482.78      526.76     14.59 o 
   1  -3   6      163.13      172.48     29.77 o 
   2  -3   6      151.78      165.94      6.93 o 
   3  -3   6     1864.50     1874.68     60.05 o 
   4  -3   6      122.00      129.40      5.14 o 
   5  -3   6     3958.21     3811.46     46.40 o 
   6  -3   6       94.33       84.29      3.32 o 
   7  -3   6      110.76      153.06     16.84 o 
   8  -3   6       19.72       31.18     16.52 o 
   9  -3   6       22.78       26.87     11.37 o 
  10  -3   6      126.31      163.22     19.00 o 
  11  -3   6        8.75       12.43     70.28 o 
 -12  -2   6        4.80       48.46     36.33 o 
 -11  -2   6      174.26      223.48     46.32 o 
 -10  -2   6       18.25       15.22     12.30 o 
  -9  -2   6       23.20       73.09     14.21 o 
  -8  -2   6      508.68      478.57     19.37 o 
  -7  -2   6      799.55      732.06     13.46 o 
  -6  -2   6      206.22      203.32     20.50 o 
  -5  -2   6     3213.22     3025.60     67.19 o 
  -4  -2   6     5365.90     5219.79     35.32 o 
  -3  -2   6     1290.56     1379.05      9.20 o 
  -2  -2   6       27.17       24.18     10.71 o 
  -1  -2   6        0.91       18.61     15.79 o 
   0  -2   6     1609.07     1556.38     52.62 o 
   1  -2   6       75.39      100.52     16.87 o 
   2  -2   6     2299.24     2377.47     44.95 o 
   3  -2   6     2230.00     2225.29     47.07 o 
   4  -2   6      946.21     1057.56     35.82 o 
   5  -2   6     1057.19     1139.14     33.24 o 
   6  -2   6       20.42       25.89     11.00 o 
   7  -2   6        1.62        7.79     24.31 o 
   8  -2   6      447.61      436.18     28.29 o 
   9  -2   6      366.70      394.72     22.83 o 
  10  -2   6      574.66      519.30     40.17 o 
  11  -2   6       84.05       74.11      1.91 o 
 -13  -1   6        2.18        0.48     53.07 o 
 -12  -1   6      190.95      244.33     33.47 o 
 -11  -1   6       60.18       51.13     28.20 o 
 -10  -1   6      263.37      265.58     32.63 o 
  -9  -1   6      240.02      242.53     20.39 o 
  -8  -1   6       39.85       32.39      3.30 o 
  -7  -1   6     1345.90     1344.53     24.12 o 
  -6  -1   6      242.24      236.99     24.23 o 
  -5  -1   6     5072.54     4970.81     37.09 o 
  -4  -1   6     1208.12     1429.06     52.45 o 
  -3  -1   6       44.75       64.46     13.56 o 
  -2  -1   6      109.59      173.86     18.03 o 
  -1  -1   6     7027.67     6496.20     44.69 o 
   0  -1   6       42.61       87.26     22.26 o 
   1  -1   6     4024.99     3551.16     20.03 o 
   2  -1   6     3185.92     2975.31     18.90 o 
   3  -1   6       14.66       61.34     21.23 o 
   4  -1   6     1731.10     1805.83     17.92 o 
   5  -1   6       66.55      108.70     17.97 o 
   6  -1   6      839.17      783.25     41.72 o 
   7  -1   6       11.52       21.04     53.06 o 
   8  -1   6        1.11        8.82     38.01 o 
   9  -1   6      127.74      120.37     16.07 o 
  10  -1   6      133.98      161.55     22.36 o 
  11  -1   6      105.15      127.29     24.62 o 
 -13   0   6       35.97       56.89    102.80 o 
 -12   0   6      287.88      360.67     46.07 o 
 -11   0   6      205.99      274.60     35.74 o 
 -10   0   6       56.84      104.84     17.39 o 
  -9   0   6        0.13        4.14     23.07 o 
  -8   0   6      377.72      377.79     19.07 o 
  -7   0   6      507.82      498.37     68.84 o 
  -6   0   6      786.22      830.96     22.92 o 
  -5   0   6     1454.04     1687.50     32.83 o 
  -4   0   6        7.55        5.62     10.23 o 
  -3   0   6      556.87      530.64     20.14 o 
  -2   0   6     1121.63     1176.46      3.73 o 
  -1   0   6     1098.07     1320.15    113.29 o 
   0   0   6     6916.43     6355.80    177.86 o 
   1   0   6     4263.12     4347.99     33.77 o 
   2   0   6     4067.59     4119.85     40.76 o 
   3   0   6      776.92      885.53     80.60 o 
   4   0   6        7.68       21.97      8.99 o 
   5   0   6        8.00       15.45     17.81 o 
   6   0   6      250.10      272.07     19.47 o 
   7   0   6       85.38      120.06     24.27 o 
   8   0   6       50.49       46.88     18.02 o 
   9   0   6      736.35      681.69     22.24 o 
  10   0   6      213.58      214.58     50.68 o 
 -13   1   6      462.09      420.34     72.69 o 
 -12   1   6      394.69      424.63     70.43 o 
 -11   1   6      178.59      178.88     32.51 o 
 -10   1   6      403.74      395.93     22.44 o 
  -9   1   6        1.44       -3.34      3.34 o 
  -8   1   6     2104.76     2096.07     60.96 o 
  -7   1   6      382.04      350.70     18.50 o 
  -6   1   6     1203.27     1277.68     51.19 o 
  -5   1   6       13.44      123.52     25.50 o 
  -4   1   6     1908.84     1991.00     84.51 o 
  -3   1   6      187.66      153.29     20.81 o 
  -2   1   6      297.83      275.17     31.92 o 
  -1   1   6     7265.29     7459.86     30.78 o 
   0   1   6     1142.51     1392.56     27.25 o 
   1   1   6     9431.64     9459.44     23.25 o 
   2   1   6     1413.64     1399.80     42.57 o 
   3   1   6       91.67      137.52     16.35 o 
   4   1   6     3084.80     2934.70     78.13 o 
   5   1   6      704.08      714.28     49.33 o 
   6   1   6       10.29       19.52     28.77 o 
   7   1   6      277.58      258.06     17.60 o 
   8   1   6        9.95       25.31     30.20 o 
   9   1   6       29.01       25.39      3.83 o 
  10   1   6      124.95      176.19     35.62 o 
 -13   2   6       44.29       39.56     27.36 o 
 -12   2   6        0.57       11.28     19.35 o 
 -11   2   6      242.92      234.10     23.44 o 
 -10   2   6      263.03      389.09     70.14 o 
  -9   2   6      141.45      118.18     28.04 o 
  -8   2   6       51.18      121.97     22.74 o 
  -7   2   6      648.05      612.35     11.98 o 
  -6   2   6      809.52     1030.55     40.28 o 
  -5   2   6     4147.31     3925.05     54.42 o 
  -4   2   6      188.03      168.41     27.86 o 
  -3   2   6      405.92      423.34     44.42 o 
  -2   2   6     2722.31     2766.88     61.74 o 
  -1   2   6     9295.38     9135.04    273.19 o 
   0   2   6     3653.43     3500.54    117.09 o 
   1   2   6      213.06      154.86     32.95 o 
   2   2   6       16.93       12.80      7.52 o 
   3   2   6      136.02      114.07      4.66 o 
   4   2   6      551.08      581.75     15.64 o 
   5   2   6      247.58      301.91     34.55 o 
   6   2   6     1658.90     1726.31     20.61 o 
   7   2   6      540.61      622.48     71.49 o 
   8   2   6     1311.48     1541.68     50.98 o 
   9   2   6       82.76       94.39     16.50 o 
 -13   3   6       17.80       10.53      3.83 o 
 -12   3   6        3.61       -4.30     11.19 o 
 -11   3   6      923.13      914.88     37.47 o 
 -10   3   6      290.36      303.08     44.78 o 
  -9   3   6     1027.49      974.35     61.60 o 
  -8   3   6       88.30       82.17     29.59 o 
  -7   3   6      864.13      964.59     76.94 o 
  -6   3   6      657.12      583.12     13.27 o 
  -5   3   6      833.53      857.61     11.52 o 
  -4   3   6      728.95      706.61     22.27 o 
  -3   3   6      311.58      380.42     17.17 o 
  -2   3   6     4843.81     4531.69     37.26 o 
  -1   3   6       54.52       79.33      5.71 o 
   0   3   6      534.27      502.48      9.82 o 
   1   3   6      612.98      714.50     42.07 o 
   2   3   6       14.40       12.62     18.17 o 
   3   3   6      374.33      359.10     10.37 o 
   4   3   6       96.24       90.97     19.85 o 
   5   3   6        7.85        6.72      7.81 o 
   6   3   6       82.70       71.26     15.99 o 
   7   3   6       79.76       90.36     34.62 o 
   8   3   6      156.33      164.97     22.97 o 
   9   3   6        0.37       -6.25      8.93 o 
 -13   4   6      183.01      189.60     25.82 o 
 -12   4   6      162.50      143.94     19.12 o 
 -11   4   6      251.00      217.42     31.79 o 
 -10   4   6      428.92      404.70     16.98 o 
  -9   4   6       26.45       18.88     33.10 o 
  -8   4   6      338.24      295.94     19.54 o 
  -7   4   6      714.84      756.43     34.21 o 
  -6   4   6        4.96        5.94     14.96 o 
  -5   4   6     2964.24     2858.33     32.73 o 
  -4   4   6      451.83      396.43     12.48 o 
  -3   4   6      287.66      281.96     20.01 o 
  -2   4   6     1576.13     1456.83     40.89 o 
  -1   4   6       68.50       70.39     11.73 o 
   0   4   6        5.09       63.30     10.63 o 
   1   4   6       71.23      123.33     24.11 o 
   2   4   6     1697.82     1940.16     40.79 o 
   3   4   6      616.64      542.67     11.09 o 
   4   4   6     1810.97     1981.47     42.54 o 
   5   4   6      349.88      358.62     44.46 o 
   6   4   6      270.86      318.07     34.19 o 
   7   4   6       12.97       91.28     80.43 o 
   8   4   6       26.35       41.35     23.39 o 
 -13   5   6      244.92      222.69     16.26 o 
 -12   5   6     1716.26     1641.89     49.29 o 
 -11   5   6      494.49      472.14     30.54 o 
 -10   5   6      803.85      781.78     14.03 o 
  -9   5   6        4.57        1.77     19.05 o 
  -8   5   6      272.81      245.80      8.44 o 
  -7   5   6      747.77      889.56     40.73 o 
  -6   5   6      704.20      657.13     14.39 o 
  -5   5   6      441.48      412.14     14.16 o 
  -4   5   6      780.19      673.89     31.90 o 
  -3   5   6      420.28      431.03     26.87 o 
  -2   5   6      485.33      460.93     19.56 o 
  -1   5   6        0.45       28.39     17.50 o 
   0   5   6      482.53      477.80     20.67 o 
   1   5   6      367.95      360.51     26.68 o 
   2   5   6      329.07      332.52     31.03 o 
   3   5   6      309.89      351.01     24.82 o 
   4   5   6     1273.37     1358.39     75.98 o 
   5   5   6       23.41       33.03     34.60 o 
   6   5   6       27.98       52.52     61.96 o 
   7   5   6      361.91      411.91     61.38 o 
 -12   6   6      302.64      339.61     33.13 o 
 -11   6   6       20.73       28.21     79.16 o 
 -10   6   6      363.60      442.56     62.05 o 
  -9   6   6       56.88       40.77      9.80 o 
  -8   6   6      235.30      221.49     12.71 o 
  -7   6   6       24.67       27.04     34.19 o 
  -6   6   6      691.54      694.36     18.30 o 
  -5   6   6      159.99      183.99     28.81 o 
  -4   6   6      978.50      945.42     13.14 o 
  -3   6   6       94.22      157.73     24.88 o 
  -2   6   6       65.02       52.03      6.67 o 
  -1   6   6       12.22       15.16     16.17 o 
   0   6   6      463.23      501.53     21.63 o 
   1   6   6      849.48      907.04     40.95 o 
   2   6   6       17.87       33.94     12.59 o 
   3   6   6     3027.49     3000.84     28.35 o 
   4   6   6      129.77      156.34     58.98 o 
   5   6   6      162.16      138.49     25.75 o 
   6   6   6        1.53       -1.44     60.65 o 
 -12   7   6       30.78       22.86     14.16 o 
 -11   7   6        4.53        3.66     12.47 o 
 -10   7   6      106.22      124.89     70.30 o 
  -9   7   6      558.14      528.94     28.57 o 
  -8   7   6      105.12      130.20     31.73 o 
  -7   7   6     3456.17     3356.88     41.65 o 
  -6   7   6      290.18      259.93     24.06 o 
  -5   7   6       23.94       12.47      1.14 o 
  -4   7   6       26.18       22.49     10.68 o 
  -3   7   6      323.36      282.02     21.70 o 
  -2   7   6       82.32       92.10     30.53 o 
  -1   7   6      293.80      299.20     21.98 o 
   0   7   6      921.59      950.36     55.66 o 
   1   7   6      491.89      487.34     21.13 o 
   2   7   6     1181.56     1096.90     11.96 o 
   3   7   6      107.28      132.34     24.08 o 
   4   7   6       55.77      121.27     31.92 o 
   5   7   6        4.87        6.14     19.47 o 
   6   7   6       89.21       61.29      9.80 o 
 -11   8   6       37.05       31.32     12.16 o 
 -10   8   6      167.15      222.47     37.88 o 
  -9   8   6        2.56       -4.56     13.39 o 
  -8   8   6      695.80      659.67     39.99 o 
  -7   8   6      175.83      168.83     20.77 o 
  -6   8   6      147.74      140.28      7.40 o 
  -5   8   6      581.13      562.78     14.01 o 
  -4   8   6       10.86       33.57      9.41 o 
  -3   8   6       44.94       49.01     17.59 o 
  -2   8   6       89.49       73.02     45.88 o 
  -1   8   6      555.38      490.58      7.21 o 
   0   8   6      945.22      848.22     33.24 o 
   1   8   6      521.37      531.13     25.11 o 
   2   8   6      250.63      217.69     10.52 o 
   3   8   6      189.15      197.56     26.35 o 
   4   8   6      126.25      110.13      6.68 o 
 -11   9   6       22.31       21.59     26.62 o 
 -10   9   6       79.83       83.99     34.20 o 
  -9   9   6        1.73       15.75     30.82 o 
  -8   9   6      143.66      199.36     36.28 o 
  -7   9   6        6.64       -0.72      4.00 o 
  -6   9   6      100.48      182.76     37.57 o 
  -5   9   6      386.29      380.94     29.74 o 
  -4   9   6      166.28      183.60     44.94 o 
  -3   9   6      144.40      164.96    108.06 o 
  -2   9   6       15.73       14.52     10.04 o 
  -1   9   6     1516.28     1582.70     93.55 o 
   0   9   6       66.64       95.04     52.15 o 
   1   9   6      110.89      126.86     58.56 o 
   2   9   6      477.21      464.82     36.18 o 
   3   9   6       71.60      109.90     31.02 o 
 -10  10   6        8.71        3.57     54.80 o 
  -9  10   6       44.86       32.90      5.50 o 
  -8  10   6        6.63        3.59      7.61 o 
  -7  10   6       14.95        3.08     26.75 o 
  -6  10   6       12.77        6.06      8.27 o 
  -5  10   6       12.98        6.22    103.27 o 
  -4  10   6      809.11      859.02    107.13 o 
  -3  10   6      162.45      198.43     28.69 o 
  -2  10   6      180.61      199.35     34.18 o 
  -1  10   6       21.61       58.80    104.71 o 
   0  10   6      128.97      141.05    115.71 o 
   1  10   6        1.53       -7.65      8.60 o 
   2  10   6      170.93      153.70     30.53 o 
  -8  11   6       21.12       18.32     15.64 o 
  -7  11   6        6.72       19.60     31.08 o 
  -6  11   6       55.37       67.42     36.34 o 
  -5  11   6       77.15       63.11    115.23 o 
  -4  11   6     2122.77     2268.53    110.07 o 
  -3  11   6      461.27      497.33     53.56 o 
  -2  11   6      206.57      201.30     13.39 o 
  -1  11   6      700.91      699.21      6.22 o 
  -2 -14   7       50.41       65.34     23.37 o 
  -1 -14   7       16.75       18.63      6.23 o 
   0 -14   7      556.24      524.72     13.91 o 
   1 -14   7       24.74       22.37     25.17 o 
   2 -14   7      211.45      240.53     26.59 o 
   3 -14   7      712.02      640.75     13.15 o 
   4 -14   7        9.46       14.26     10.82 o 
   5 -14   7       41.79       52.01     31.09 o 
   6 -14   7        0.54        7.84     31.41 o 
  -4 -13   7      265.11      295.75     14.83 o 
  -3 -13   7        9.02       10.94     13.59 o 
  -2 -13   7        0.69        7.56     18.99 o 
  -1 -13   7        6.61        3.43      4.53 o 
   0 -13   7      290.62      317.69     34.95 o 
   1 -13   7      289.84      301.76     11.38 o 
   2 -13   7       34.48       32.16     20.53 o 
   3 -13   7      212.90      228.52     24.81 o 
   4 -13   7       44.47       57.06     30.11 o 
   5 -13   7       98.01      167.44     37.18 o 
   6 -13   7       68.57       70.59     40.16 o 
   7 -13   7      147.11      114.04     12.79 o 
   8 -13   7      381.76      378.31     21.71 o 
  -5 -12   7       26.08       18.69     20.60 o 
  -4 -12   7      171.27      152.18     38.95 o 
  -3 -12   7      202.18      206.70     22.32 o 
  -2 -12   7      117.31      109.55      7.72 o 
  -1 -12   7       87.67       98.60     18.01 o 
   0 -12   7     1582.64     1496.38     32.82 o 
   1 -12   7      174.98      164.23     23.76 o 
   2 -12   7      305.34      387.61     43.27 o 
   3 -12   7      842.77      871.27    136.49 o 
   4 -12   7        0.48       -1.08      1.08 o 
   5 -12   7        0.53        1.77      7.52 o 
   6 -12   7      779.97      776.56     26.31 o 
   7 -12   7      253.89      295.27     30.94 o 
   8 -12   7       16.74       23.43     12.45 o 
   9 -12   7      105.14      156.83     39.43 o 
  -6 -11   7       14.74       13.08      7.68 o 
  -5 -11   7        7.30       10.00     11.32 o 
  -4 -11   7       95.48      101.66     23.64 o 
  -3 -11   7       41.94       59.74     28.32 o 
  -2 -11   7      404.34      369.17     20.92 o 
  -1 -11   7     2142.33     1970.03      6.35 o 
   0 -11   7       87.59       70.53     28.50 o 
   1 -11   7       15.79       13.19      3.34 o 
   2 -11   7      126.34      108.94     51.51 o 
   3 -11   7      696.09      668.25     29.30 o 
   4 -11   7       78.15       74.55     11.75 o 
   5 -11   7      131.36      185.28     18.30 o 
   6 -11   7     1260.47     1306.68     57.71 o 
   7 -11   7      868.56      995.26     41.07 o 
   8 -11   7       93.85       71.58     30.68 o 
   9 -11   7       25.72       26.67     11.81 o 
  -7 -10   7      298.39      262.20     41.50 o 
  -6 -10   7       24.73       35.21     26.69 o 
  -5 -10   7      319.70      305.98      9.56 o 
  -4 -10   7      229.19      255.53     25.35 o 
  -3 -10   7       32.63      115.00     34.76 o 
  -2 -10   7      430.12      393.58     15.66 o 
  -1 -10   7     1601.26     1512.60     31.55 o 
   0 -10   7       30.91       45.14     22.69 o 
   1 -10   7      182.30      243.66     17.83 o 
   2 -10   7       19.48       21.70     14.62 o 
   3 -10   7      218.99      286.49     11.01 o 
   4 -10   7       17.62       14.84     11.69 o 
   5 -10   7       73.10       73.63      8.27 o 
   6 -10   7       67.50       83.19     13.30 o 
   7 -10   7      401.99      374.84     23.90 o 
   8 -10   7      416.88      462.00     28.16 o 
   9 -10   7      668.98      688.21     40.65 o 
  10 -10   7       97.73       98.01     80.81 o 
  -8  -9   7        4.52       -3.80      3.80 o 
  -7  -9   7      397.15      390.48     12.55 o 
  -6  -9   7       69.82       59.87      6.60 o 
  -5  -9   7      218.32      183.15     35.68 o 
  -4  -9   7       87.44       65.91     31.43 o 
  -3  -9   7      105.71      145.17     20.76 o 
  -2  -9   7       18.17       10.69     12.76 o 
  -1  -9   7      199.61      180.00     20.98 o 
   0  -9   7       51.12       85.49     20.42 o 
   1  -9   7     1777.93     1735.50     29.96 o 
   2  -9   7       28.28       30.27      7.18 o 
   3  -9   7     1099.07     1143.88     44.92 o 
   4  -9   7       26.88       93.91     16.44 o 
   5  -9   7       48.85       58.01      9.79 o 
   6  -9   7      243.38      239.14      7.50 o 
   7  -9   7      665.84      817.44     72.17 o 
   8  -9   7      161.05      215.28     21.04 o 
   9  -9   7        8.79        4.31     10.04 o 
  10  -9   7      126.16      217.55     60.24 o 
  -9  -8   7      354.13      337.41     32.36 o 
  -8  -8   7      989.28      902.45     41.96 o 
  -7  -8   7        9.47       12.31     28.61 o 
  -6  -8   7       42.48       49.28      7.96 o 
  -5  -8   7     1250.72     1333.72     99.79 o 
  -4  -8   7      574.31      620.22     24.78 o 
  -3  -8   7      436.57      432.06     19.25 o 
  -2  -8   7      197.52      224.23     24.68 o 
  -1  -8   7      469.64      489.58     24.66 o 
   0  -8   7     1771.09     1871.29     32.02 o 
   1  -8   7       41.48       76.77     10.48 o 
   2  -8   7     1489.87     1457.23     16.24 o 
   3  -8   7        2.37       42.50     24.66 o 
   4  -8   7      525.87      484.58     26.31 o 
   5  -8   7      194.75      183.54     15.46 o 
   6  -8   7      421.79      405.00     10.73 o 
   7  -8   7       25.27        7.30      5.60 o 
   8  -8   7      622.55      616.96     23.43 o 
   9  -8   7      299.67      300.77    118.59 o 
  10  -8   7        1.98       17.22     63.11 o 
  11  -8   7      257.31      263.47     50.69 o 
 -10  -7   7        8.01        9.91     16.38 o 
  -9  -7   7      126.77      131.98     24.97 o 
  -8  -7   7      102.85      105.27      9.71 o 
  -7  -7   7        9.18       34.82     33.68 o 
  -6  -7   7       19.18       27.81     14.41 o 
  -5  -7   7      163.39      177.98     14.51 o 
  -4  -7   7      697.52      751.54     30.46 o 
  -3  -7   7      335.45      346.20     19.71 o 
  -2  -7   7       96.15      114.56     18.62 o 
  -1  -7   7      469.44      511.29      8.38 o 
   0  -7   7      198.28      197.27      8.54 o 
   1  -7   7      112.26      118.58      3.11 o 
   2  -7   7      735.50      639.57     82.40 o 
   3  -7   7      787.88      800.84     33.96 o 
   4  -7   7     1620.93     1594.30     78.82 o 
   5  -7   7        9.66       30.93     15.63 o 
   6  -7   7      129.12      154.83     21.15 o 
   7  -7   7        6.84        5.15     11.09 o 
   8  -7   7       10.54        2.84      2.14 o 
   9  -7   7      896.32     1278.86     80.78 o 
  10  -7   7      770.23      782.94     73.18 o 
  11  -7   7      557.07      590.13     87.99 o 
 -10  -6   7       52.20       87.56     19.87 o 
  -9  -6   7        0.62       -0.48     10.35 o 
  -8  -6   7     2605.55     2418.39     39.93 o 
  -7  -6   7      641.75      681.09     27.77 o 
  -6  -6   7      151.15      137.52     15.21 o 
  -5  -6   7      565.55      553.61     24.99 o 
  -4  -6   7     1476.66     1455.68      6.53 o 
  -3  -6   7      158.34      187.81     21.37 o 
  -2  -6   7      326.79      351.09     13.55 o 
  -1  -6   7     1078.84     1114.14     39.21 o 
   0  -6   7       33.57       21.42      2.71 o 
   1  -6   7     1017.85      969.53     80.52 o 
   2  -6   7      277.54      243.36      5.17 o 
   3  -6   7      420.99      379.93     11.47 o 
   4  -6   7        6.68        0.08      2.98 o 
   5  -6   7      492.08      466.35      8.79 o 
   6  -6   7      266.58      293.72     21.34 o 
   7  -6   7      218.03      223.30     48.42 o 
   8  -6   7      818.67      779.12     12.08 o 
   9  -6   7       41.58      164.95     81.13 o 
  10  -6   7      235.33      212.10     27.97 o 
 -11  -5   7       35.19       25.52     16.38 o 
 -10  -5   7        1.63       -2.01     14.30 o 
  -9  -5   7        2.32        5.68     20.34 o 
  -8  -5   7      778.33      733.97     27.89 o 
  -7  -5   7      739.06      731.75     34.49 o 
  -6  -5   7       23.29       22.31     26.86 o 
  -5  -5   7      196.37      185.70     19.50 o 
  -4  -5   7      186.58      249.32     17.31 o 
  -3  -5   7      961.56      940.38     36.21 o 
  -2  -5   7      219.75      239.12     15.35 o 
  -1  -5   7      846.65      693.66      8.77 o 
   0  -5   7     2668.62     2487.01     66.04 o 
   1  -5   7     3837.11     3754.82     26.93 o 
   2  -5   7     3224.64     3152.34     24.39 o 
   3  -5   7       72.66       91.30     14.53 o 
   4  -5   7       75.39      141.98     21.98 o 
   5  -5   7       77.92       99.94     15.10 o 
   6  -5   7      235.71      255.33     25.40 o 
   7  -5   7     2365.12     2241.32     24.84 o 
   8  -5   7     2031.60     1855.79     25.63 o 
   9  -5   7       15.55       24.68     44.82 o 
  10  -5   7      542.94      615.96     93.26 o 
 -11  -4   7      972.85      978.45    129.14 o 
 -10  -4   7        3.46       23.06     17.84 o 
  -9  -4   7      499.29      456.40      8.66 o 
  -8  -4   7     1749.20     1694.75     20.38 o 
  -7  -4   7      643.09      616.05     21.81 o 
  -6  -4   7     1527.01     1418.55     13.84 o 
  -5  -4   7       39.38       46.48     10.13 o 
  -4  -4   7       51.34       44.29      5.57 o 
  -3  -4   7     1054.60     1288.78     33.13 o 
  -2  -4   7     1857.50     1996.55     63.84 o 
  -1  -4   7       21.98       79.46     23.05 o 
   0  -4   7     5266.73     5438.19     51.73 o 
   1  -4   7      314.69      359.61     16.91 o 
   2  -4   7      104.76      105.52      7.52 o 
   3  -4   7     1490.55     1531.72     23.32 o 
   4  -4   7      155.49      155.55      9.24 o 
   5  -4   7      451.73      434.75     33.04 o 
   6  -4   7      154.28      140.14      9.58 o 
   7  -4   7     2870.07     2810.10     23.32 o 
   8  -4   7      137.99      141.64     53.34 o 
   9  -4   7      133.14      149.87     40.25 o 
  10  -4   7      860.84     1045.74     43.95 o 
  11  -4   7        9.36        0.96     15.30 o 
 -12  -3   7      143.82      142.92     53.26 o 
 -11  -3   7       22.21       12.12     26.33 o 
 -10  -3   7       52.66       56.17     25.34 o 
  -9  -3   7       19.16       22.48     27.83 o 
  -8  -3   7       13.58       16.08     16.68 o 
  -7  -3   7      207.42      288.42     20.43 o 
  -6  -3   7      644.12      655.49     13.93 o 
  -5  -3   7        0.79       22.56     13.52 o 
  -4  -3   7       33.75       27.36      4.22 o 
  -3  -3   7      247.50      284.01      9.03 o 
  -2  -3   7      592.10      584.41     15.78 o 
  -1  -3   7     4650.40     4411.03     81.17 o 
   0  -3   7     2516.26     2237.36     40.54 o 
   1  -3   7       24.19       95.55     12.96 o 
   2  -3   7     1348.31     1413.29     33.56 o 
   3  -3   7      420.28      675.89     34.01 o 
   4  -3   7     2420.39     2288.68     42.09 o 
   5  -3   7     1407.98     1503.57     25.53 o 
   6  -3   7      958.14     1005.76     41.23 o 
   7  -3   7     2411.02     2444.86     31.53 o 
   8  -3   7       74.07       69.07     33.76 o 
   9  -3   7       37.75       48.24      9.31 o 
  10  -3   7       60.70       85.57     49.52 o 
 -12  -2   7      584.40      641.19     62.29 o 
 -11  -2   7      219.57      202.83     32.55 o 
 -10  -2   7     2792.44     2676.69     58.11 o 
  -9  -2   7       75.57       76.37      7.31 o 
  -8  -2   7      161.22      259.74     32.08 o 
  -7  -2   7       50.17       98.95     20.59 o 
  -6  -2   7       48.90       34.70      8.56 o 
  -5  -2   7      155.68      207.49     18.32 o 
  -4  -2   7       22.53       44.24     17.96 o 
  -3  -2   7     9510.38     8997.30     39.72 o 
  -2  -2   7       12.18        2.07      5.34 o 
  -1  -2   7      584.06      483.01     26.69 o 
   0  -2   7      105.27      176.10     24.32 o 
   1  -2   7       17.03        5.68      5.11 o 
   2  -2   7      712.90      754.19     31.85 o 
   3  -2   7       89.46       94.90      3.29 o 
   4  -2   7     1164.53     1132.64     28.55 o 
   5  -2   7      148.58      138.90     18.58 o 
   6  -2   7      342.39      331.84     10.43 o 
   7  -2   7       23.52       14.06     30.76 o 
   8  -2   7      160.27      182.98     23.67 o 
   9  -2   7      229.38      206.97      7.24 o 
  10  -2   7       54.23       73.62     43.05 o 
 -12  -1   7       48.28       55.59     39.22 o 
 -11  -1   7      699.63      687.92     57.34 o 
 -10  -1   7      218.12      219.98     23.44 o 
  -9  -1   7      343.87      336.90     21.89 o 
  -8  -1   7      259.50      327.34     25.66 o 
  -7  -1   7      346.76      400.26     20.13 o 
  -6  -1   7        4.18       -2.75      2.75 o 
  -5  -1   7     1350.23     1197.84     22.49 o 
  -4  -1   7     4947.19     4694.78     25.60 o 
  -3  -1   7     6717.71     6239.95     90.94 o 
  -2  -1   7       12.47       25.37     21.25 o 
  -1  -1   7      407.03      298.68     18.60 o 
   0  -1   7       90.77       98.02     13.64 o 
   1  -1   7      187.61      209.99     33.71 o 
   2  -1   7      322.98      313.59     19.00 o 
   3  -1   7       98.95      102.58     10.37 o 
   4  -1   7      348.83      328.73     59.20 o 
   5  -1   7      144.02      207.75     29.77 o 
   6  -1   7      342.80      336.05     18.72 o 
   7  -1   7        2.77        6.13     14.01 o 
   8  -1   7      351.71      351.84     44.68 o 
   9  -1   7       31.10       30.39     12.29 o 
  10  -1   7      139.36      154.97     25.39 o 
 -12   0   7       23.05       22.41     55.41 o 
 -11   0   7      428.01      403.70     57.86 o 
 -10   0   7      215.38      215.06     30.12 o 
  -9   0   7        0.34       -4.97      4.97 o 
  -8   0   7      714.79      671.49      7.72 o 
  -7   0   7        9.01        4.92     16.46 o 
  -6   0   7     3973.17     3720.10    103.68 o 
  -5   0   7     5710.87     5355.52     18.64 o 
  -4   0   7     4978.05     4913.65     17.40 o 
  -3   0   7       48.90       75.21     12.72 o 
  -2   0   7      374.91      487.92     29.45 o 
  -1   0   7     3335.87     3250.89     40.78 o 
   0   0   7       78.80      108.55      5.61 o 
   1   0   7      538.13      465.36     17.69 o 
   2   0   7      324.99      368.75     24.84 o 
   3   0   7      587.05      530.51      9.94 o 
   4   0   7      365.22      362.69     22.38 o 
   5   0   7      226.63      258.53     19.67 o 
   6   0   7      256.10      221.72     34.19 o 
   7   0   7     1129.73     1102.05     34.03 o 
   8   0   7       37.23       41.43     14.86 o 
   9   0   7       64.79      170.41     57.64 o 
  10   0   7       10.72       12.48     33.84 o 
 -13   1   7        2.31       11.33     49.02 o 
 -12   1   7       48.56       75.33     22.95 o 
 -11   1   7       55.72       93.29     19.30 o 
 -10   1   7      309.20      285.00     32.27 o 
  -9   1   7      269.21      226.74     23.86 o 
  -8   1   7      109.67      100.12      5.46 o 
  -7   1   7     3027.27     2975.12     53.22 o 
  -6   1   7     4044.89     3974.69     16.77 o 
  -5   1   7     2030.01     1954.67     10.99 o 
  -4   1   7        0.11       23.24     14.35 o 
  -3   1   7      690.31      716.49     29.09 o 
  -2   1   7       15.57       50.43     19.35 o 
  -1   1   7      861.49      990.33     22.20 o 
   0   1   7     1129.20     1199.00     79.18 o 
   1   1   7      406.52      395.55     31.12 o 
   2   1   7     3156.21     3299.99     31.76 o 
   3   1   7      109.42      142.22     32.79 o 
   4   1   7        3.84       -3.33      3.33 o 
   5   1   7      135.26      184.44     29.37 o 
   6   1   7       64.18       61.86     11.12 o 
   7   1   7      402.19      416.73     31.27 o 
   8   1   7      639.91      600.27     38.98 o 
   9   1   7      678.04      575.62     44.92 o 
 -13   2   7       38.86       53.47     33.46 o 
 -12   2   7       22.44       33.22     50.86 o 
 -11   2   7      964.56      904.84     53.83 o 
 -10   2   7      549.27      540.90     46.16 o 
  -9   2   7       28.78       64.95     36.28 o 
  -8   2   7     3059.65     3175.16     39.45 o 
  -7   2   7     1628.12     1647.95     23.65 o 
  -6   2   7     1189.39     1130.57     56.87 o 
  -5   2   7     1059.19     1109.37     41.48 o 
  -4   2   7     3761.99     3661.12     65.69 o 
  -3   2   7      619.31      590.45     29.54 o 
  -2   2   7       80.45       81.36      9.88 o 
  -1   2   7      772.02      918.31     30.21 o 
   0   2   7     1929.46     2060.36     59.53 o 
   1   2   7     5605.05     5560.56     74.87 o 
   2   2   7      372.71      372.64     13.75 o 
   3   2   7       50.52      109.25     31.24 o 
   4   2   7      348.05      385.18     34.17 o 
   5   2   7      569.63      506.49     18.03 o 
   6   2   7       91.83       93.25     48.77 o 
   7   2   7       87.64       72.71     19.60 o 
   8   2   7     1805.92     1834.83     41.63 o 
   9   2   7      633.08      643.92     25.91 o 
 -13   3   7       18.90       25.10     74.70 o 
 -12   3   7      438.29      423.15     23.41 o 
 -11   3   7        0.92       11.51     49.45 o 
 -10   3   7      554.62      546.79     29.19 o 
  -9   3   7     1511.79     1392.91    128.60 o 
  -8   3   7      604.57      584.79     17.28 o 
  -7   3   7      224.59      221.88     12.61 o 
  -6   3   7      302.27      316.77     13.20 o 
  -5   3   7       21.76       20.55      7.85 o 
  -4   3   7      241.30      246.48     14.44 o 
  -3   3   7      857.99      867.88     24.29 o 
  -2   3   7       44.31       39.35      4.92 o 
  -1   3   7     1713.30     1729.81     51.79 o 
   0   3   7      454.45      375.16     20.36 o 
   1   3   7      565.73      517.37     27.69 o 
   2   3   7       16.62       89.29     33.93 o 
   3   3   7       24.69       62.69     15.85 o 
   4   3   7      194.44      192.27     10.58 o 
   5   3   7        4.02        7.54      7.69 o 
   6   3   7       97.10      136.50     32.93 o 
   7   3   7      231.50      264.54     23.67 o 
   8   3   7      941.27     1133.72     57.22 o 
 -13   4   7       12.25       17.05     30.64 o 
 -12   4   7        2.17        8.25     12.67 o 
 -11   4   7      386.61      429.10     53.48 o 
 -10   4   7      325.59      323.81     38.72 o 
  -9   4   7     1830.00     1664.23    150.57 o 
  -8   4   7       60.12      121.84     36.57 o 
  -7   4   7      458.54      477.90     41.85 o 
  -6   4   7      177.81      163.49     21.25 o 
  -5   4   7      157.51      145.23      7.13 o 
  -4   4   7      586.94      521.84     50.90 o 
  -3   4   7       79.31       76.73     14.82 o 
  -2   4   7     3082.24     3070.33     20.91 o 
  -1   4   7      273.95      264.77     18.11 o 
   0   4   7     1423.63     1422.47     27.41 o 
   1   4   7     1214.92     1220.55     23.43 o 
   2   4   7        6.76       -0.52      7.24 o 
   3   4   7      276.71      287.31     47.47 o 
   4   4   7       59.39       95.92     24.15 o 
   5   4   7     1368.81     1282.68     57.26 o 
   6   4   7       50.62       54.48     45.37 o 
   7   4   7       24.95       21.68      3.14 o 
 -12   5   7      606.60      794.23     93.26 o 
 -11   5   7       88.17      166.63     28.82 o 
 -10   5   7      134.07      197.84     35.26 o 
  -9   5   7      311.61      352.00     27.92 o 
  -8   5   7        0.42       -5.64      8.41 o 
  -7   5   7      219.39      214.56     31.92 o 
  -6   5   7     2636.40     2611.62     37.81 o 
  -5   5   7       35.04       58.51     13.43 o 
  -4   5   7       18.83        8.48      4.90 o 
  -3   5   7      830.78      789.41     15.51 o 
  -2   5   7       53.06       64.69     19.80 o 
  -1   5   7        2.93       -0.99     15.63 o 
   0   5   7      633.12      618.69     16.45 o 
   1   5   7      141.77      133.08      6.23 o 
   2   5   7        0.32       10.19     44.64 o 
   3   5   7      225.29      259.07     58.29 o 
   4   5   7      345.87      411.92     69.24 o 
   5   5   7      823.21      745.43     43.05 o 
   6   5   7       41.35       48.09     30.91 o 
   7   5   7        9.20        6.69     68.11 o 
 -12   6   7      291.78      263.44     12.88 o 
 -11   6   7        3.19        5.96     79.28 o 
 -10   6   7      267.98      240.56     28.21 o 
  -9   6   7      378.92      324.89     33.47 o 
  -8   6   7        4.98       -2.19     11.65 o 
  -7   6   7       64.18       52.24     26.51 o 
  -6   6   7       12.23       28.63     35.41 o 
  -5   6   7     1929.44     2079.72     59.82 o 
  -4   6   7      226.08      287.06     23.49 o 
  -3   6   7     3269.33     3170.55     23.85 o 
  -2   6   7      148.99      153.99     15.79 o 
  -1   6   7      357.54      346.73      8.07 o 
   0   6   7       87.29      126.81     35.95 o 
   1   6   7       38.87       43.70     32.27 o 
   2   6   7     1415.92     1355.08     17.95 o 
   3   6   7       42.87       73.89     39.25 o 
   4   6   7     1128.97     1147.85     98.54 o 
   5   6   7      153.17      145.40     16.37 o 
   6   6   7        0.34       -4.81      4.81 o 
 -12   7   7       45.95       36.54     12.43 o 
 -11   7   7        0.54       -4.78      4.78 o 
 -10   7   7       84.94       81.35     19.26 o 
  -9   7   7      365.71      344.07     13.56 o 
  -8   7   7       31.77       57.36     73.80 o 
  -7   7   7      130.74      187.98     56.51 o 
  -6   7   7     1159.65     1265.94     39.02 o 
  -5   7   7      124.89      106.40     26.84 o 
  -4   7   7      533.52      581.56     87.04 o 
  -3   7   7       58.46      159.00     62.26 o 
  -2   7   7      170.26      136.93      4.74 o 
  -1   7   7     1093.48     1192.42     56.66 o 
   0   7   7      165.25      153.01      6.63 o 
   1   7   7      255.25      272.59     23.93 o 
   2   7   7     1493.50     1749.05     61.27 o 
   3   7   7     2047.64     1928.13     92.61 o 
   4   7   7       15.74       23.27     44.74 o 
   5   7   7        0.74       15.97     51.99 o 
 -11   8   7        4.67        0.68     40.61 o 
 -10   8   7      104.81      107.72     57.10 o 
  -9   8   7        7.58       13.62     71.28 o 
  -8   8   7      781.88      770.09     39.94 o 
  -7   8   7      712.93      841.24    162.14 o 
  -6   8   7      869.88      866.63     80.84 o 
  -5   8   7     1151.30     1452.43     89.46 o 
  -4   8   7     1110.79     1307.45     72.24 o 
  -3   8   7     1328.02     1235.06     51.20 o 
  -2   8   7      322.46      285.50     38.49 o 
  -1   8   7       52.41       48.72      6.65 o 
   0   8   7      196.84      172.76     57.85 o 
   1   8   7      822.63      968.95     50.74 o 
   2   8   7      493.85      549.71     70.16 o 
   3   8   7      788.36      731.37    134.15 o 
 -10   9   7        0.05       -8.31     14.20 o 
  -9   9   7      169.75      193.46     35.11 o 
  -8   9   7       88.86       80.89     21.27 o 
  -7   9   7      233.15      346.66     93.24 o 
  -6   9   7       55.37       80.33     97.53 o 
  -5   9   7        7.07       39.21     81.28 o 
  -4   9   7      596.00      621.72     94.69 o 
  -3   9   7      138.89      138.66     94.67 o 
  -2   9   7        1.38       -2.37      2.37 o 
  -1   9   7       48.45       50.20     45.42 o 
   0   9   7      875.01      904.48     70.31 o 
   1   9   7      141.38      212.82     36.70 o 
   2   9   7       85.80       91.25     19.05 o 
  -9  10   7      360.81      366.77     71.25 o 
  -8  10   7      369.23      369.63     37.30 o 
  -7  10   7      472.48      500.21     53.08 o 
  -6  10   7      158.10      248.63     54.99 o 
  -5  10   7       16.06       22.47     83.19 o 
  -4  10   7       82.15      116.66     71.24 o 
  -3  10   7      370.42      312.26      1.91 o 
  -2  10   7      201.69      275.89     73.15 o 
  -1  10   7      340.51      336.16     25.34 o 
   0  10   7      201.13      230.95     88.46 o 
  -6  11   7       68.98       59.76     11.47 o 
  -5  11   7        0.88       -6.22     11.00 o 
  -4  11   7      113.38      121.44     81.29 o 
  -3  11   7      451.28      410.29     26.78 o 
  -1 -14   8      145.48      154.52     15.16 o 
   0 -14   8        4.53        2.86      7.05 o 
   1 -14   8      103.18       86.50      8.02 o 
   2 -14   8      313.07      336.35     29.50 o 
   3 -14   8      123.56      207.69     54.44 o 
   4 -14   8       80.40      141.54     63.17 o 
   5 -14   8      381.56      413.62     41.69 o 
   6 -14   8       19.41       33.55     17.94 o 
  -3 -13   8      287.00      259.50     18.21 o 
  -2 -13   8       51.50       99.37     16.24 o 
  -1 -13   8      280.55      249.04     19.07 o 
   0 -13   8      398.30      461.05     43.10 o 
   1 -13   8      677.89      633.26     17.45 o 
   2 -13   8      112.19       86.11     50.92 o 
   3 -13   8       66.16      103.06     24.94 o 
   4 -13   8       59.40       64.96     33.99 o 
   5 -13   8       14.99       23.33     17.03 o 
   6 -13   8      160.64      181.02     39.56 o 
   7 -13   8      255.78      282.09     38.32 o 
  -5 -12   8       39.18       56.51     15.56 o 
  -4 -12   8       39.93       33.24     31.98 o 
  -3 -12   8      191.83      212.97     17.95 o 
  -2 -12   8        2.26       -2.99     20.09 o 
  -1 -12   8       56.96       51.23      3.64 o 
   0 -12   8       34.32       43.94     14.63 o 
   1 -12   8      560.81      491.66     11.80 o 
   2 -12   8      159.79      167.79     12.09 o 
   3 -12   8      709.09      725.10     25.24 o 
   4 -12   8       70.84      104.38     32.25 o 
   5 -12   8       75.01       77.51     34.07 o 
   6 -12   8       35.55       42.98     33.49 o 
   7 -12   8       24.46       51.93     44.82 o 
   8 -12   8      118.56      174.79     29.98 o 
  -6 -11   8      327.97      299.49     18.87 o 
  -5 -11   8       27.07       39.18     28.84 o 
  -4 -11   8      155.42      165.61     13.06 o 
  -3 -11   8      248.12      244.09     13.46 o 
  -2 -11   8      765.28      883.23     32.93 o 
  -1 -11   8      173.92      269.56     30.53 o 
   0 -11   8      401.40      407.24     24.84 o 
   1 -11   8       85.41       76.61      3.33 o 
   2 -11   8      329.70      333.57     21.93 o 
   3 -11   8      282.99      241.12     14.94 o 
   4 -11   8      531.84      524.07     31.04 o 
   5 -11   8        0.59       10.65     10.32 o 
   6 -11   8      149.94      156.79     17.42 o 
   7 -11   8      321.81      297.31     28.12 o 
   8 -11   8       47.84      111.33     37.17 o 
   9 -11   8      408.92      427.56     23.69 o 
  -7 -10   8      124.05      149.71     41.17 o 
  -6 -10   8        1.87        6.51      9.11 o 
  -5 -10   8      118.05      155.44     16.51 o 
  -4 -10   8        0.26       -1.48     11.25 o 
  -3 -10   8        1.21       81.53     26.13 o 
  -2 -10   8      193.80      195.52      4.71 o 
  -1 -10   8      405.09      436.13     25.80 o 
   0 -10   8      184.29      166.38      5.37 o 
   1 -10   8      311.93      341.36     28.55 o 
   2 -10   8       19.19       20.32     17.51 o 
   3 -10   8      128.72      149.59     11.53 o 
   4 -10   8       11.70       42.98     12.73 o 
   5 -10   8       15.50        9.19      1.89 o 
   6 -10   8      191.53      221.26     22.60 o 
   7 -10   8     1099.28     1005.89     62.27 o 
   8 -10   8      578.76      553.18     39.11 o 
   9 -10   8      504.99      502.01     29.53 o 
  -8  -9   8       44.57       43.07      7.55 o 
  -7  -9   8      302.74      277.20     19.09 o 
  -6  -9   8      297.83      342.64     26.79 o 
  -5  -9   8      840.43      829.83     22.96 o 
  -4  -9   8      133.34      109.55     28.69 o 
  -3  -9   8        3.69       75.72     16.06 o 
  -2  -9   8       22.46       17.01      3.73 o 
  -1  -9   8      956.21     1009.36     54.31 o 
   0  -9   8      166.26      167.55     11.17 o 
   1  -9   8       43.74       48.36     10.20 o 
   2  -9   8       23.08       32.44     28.71 o 
   3  -9   8      758.12      713.51     19.52 o 
   4  -9   8      327.84      348.14     22.55 o 
   5  -9   8        3.64       11.45      8.02 o 
   6  -9   8     3007.44     3055.40     34.28 o 
   7  -9   8        1.59       -0.19     10.19 o 
   8  -9   8      681.31      650.71     56.43 o 
   9  -9   8       78.80      146.78     53.55 o 
  10  -9   8        1.74        3.35     98.01 o 
  -9  -8   8        8.18       24.69     18.42 o 
  -8  -8   8      139.05      149.44     17.07 o 
  -7  -8   8        1.30       -5.66     13.02 o 
  -6  -8   8       95.43      106.97     20.66 o 
  -5  -8   8      296.99      298.97     33.28 o 
  -4  -8   8      358.14      393.02     10.23 o 
  -3  -8   8       59.93       69.70     16.94 o 
  -2  -8   8      305.36      269.35     11.21 o 
  -1  -8   8      279.18      331.28     19.20 o 
   0  -8   8       33.98       24.97      9.30 o 
   1  -8   8       75.05       67.94      6.26 o 
   2  -8   8      331.00      322.27     26.42 o 
   3  -8   8       98.27       99.37     11.46 o 
   4  -8   8      242.23      209.30     32.22 o 
   5  -8   8      741.78      932.96     51.37 o 
   6  -8   8     1631.81     1502.20     16.59 o 
   7  -8   8       61.91       68.54     15.08 o 
   8  -8   8      307.04      346.13     17.55 o 
   9  -8   8      290.61      401.18    111.41 o 
  10  -8   8       99.21      139.61     21.03 o 
 -10  -7   8      143.98      209.88     29.05 o 
  -9  -7   8      186.52      241.67     20.75 o 
  -8  -7   8       74.60       81.77     24.87 o 
  -7  -7   8      237.10      265.73     11.94 o 
  -6  -7   8        1.08       25.02     38.55 o 
  -5  -7   8       29.26       33.66     17.25 o 
  -4  -7   8     3805.26     3465.95     85.94 o 
  -3  -7   8      403.87      363.14     22.42 o 
  -2  -7   8      887.91      902.67     33.19 o 
  -1  -7   8       15.93        8.68      3.61 o 
   0  -7   8      164.69      167.19     10.83 o 
   1  -7   8       22.47       20.29      2.77 o 
   2  -7   8       16.62        9.35      2.45 o 
   3  -7   8     2091.66     2003.91     70.51 o 
   4  -7   8      538.90      542.33      7.85 o 
   5  -7   8     2637.76     2615.70     62.90 o 
   6  -7   8       56.97       59.05      5.92 o 
   7  -7   8      345.91      395.66     61.35 o 
   8  -7   8      824.61      808.53    121.04 o 
   9  -7   8        0.75       -2.66     42.12 o 
 -10  -6   8      116.03      111.93     23.95 o 
  -9  -6   8        0.20       11.60     29.87 o 
  -8  -6   8      157.70      138.83     10.93 o 
  -7  -6   8       10.18        8.37     18.94 o 
  -6  -6   8       54.98       63.76     18.80 o 
  -5  -6   8      744.58      833.48     44.60 o 
  -4  -6   8     2632.66     2548.30     48.41 o 
  -3  -6   8      261.03      258.56     24.97 o 
  -2  -6   8      351.03      299.83     15.27 o 
  -1  -6   8      525.49      436.41     26.93 o 
   0  -6   8     1126.25     1202.26     73.58 o 
   1  -6   8      435.32      401.52     13.48 o 
   2  -6   8      888.05      801.32      5.15 o 
   3  -6   8     2246.64     2052.93     46.92 o 
   4  -6   8      329.95      332.01     11.36 o 
   5  -6   8      286.23      296.63     13.96 o 
   6  -6   8      328.47      334.24     32.19 o 
   7  -6   8       71.83       65.29     16.55 o 
   8  -6   8        0.51        3.87     23.94 o 
   9  -6   8       12.90       14.44     62.60 o 
  10  -6   8       98.34      105.67     14.35 o 
 -11  -5   8        8.29        6.68      7.40 o 
 -10  -5   8       45.96       36.53      4.45 o 
  -9  -5   8       28.22       20.41      2.87 o 
  -8  -5   8      294.25      330.28     29.35 o 
  -7  -5   8      310.44      307.76     25.24 o 
  -6  -5   8      555.72      791.90     32.58 o 
  -5  -5   8     4853.19     4530.31    105.03 o 
  -4  -5   8      133.94      212.04     23.15 o 
  -3  -5   8      158.74      167.72     13.40 o 
  -2  -5   8        1.49       -1.61      1.61 o 
  -1  -5   8       35.03       47.46     24.15 o 
   0  -5   8      258.09      244.83     11.44 o 
   1  -5   8     7265.82     6727.83      7.88 o 
   2  -5   8     8363.77     8014.02     23.56 o 
   3  -5   8     2048.86     2306.71     27.70 o 
   4  -5   8       82.29      108.48     34.98 o 
   5  -5   8     2271.22     2249.99     60.74 o 
   6  -5   8        1.03       -2.12     10.93 o 
   7  -5   8       29.24       50.13     31.15 o 
   8  -5   8      115.89      104.74     41.84 o 
   9  -5   8      168.66      177.17     18.17 o 
  10  -5   8       38.52      147.26     68.37 o 
 -11  -4   8        8.55        3.92      9.84 o 
 -10  -4   8       16.39       41.44     14.01 o 
  -9  -4   8       27.04       34.20      9.45 o 
  -8  -4   8       70.12       73.95     15.99 o 
  -7  -4   8      765.53      735.53     13.72 o 
  -6  -4   8       67.29       52.63      2.38 o 
  -5  -4   8       27.67       31.45     15.57 o 
  -4  -4   8      126.63      186.23     19.47 o 
  -3  -4   8      234.83      366.29     39.92 o 
  -2  -4   8      976.24     1088.22     12.03 o 
  -1  -4   8      796.42      770.48     11.91 o 
   0  -4   8     1039.98      979.91     14.29 o 
   1  -4   8     1034.21     1061.17     22.23 o 
   2  -4   8      152.10      212.79     16.63 o 
   3  -4   8        0.81        5.20      3.05 o 
   4  -4   8       31.01       30.59     14.14 o 
   5  -4   8     2732.67     2739.57     55.16 o 
   6  -4   8       16.08        1.92     20.53 o 
   7  -4   8      212.49      218.21     37.45 o 
   8  -4   8      706.99      716.85     25.11 o 
   9  -4   8      395.32      437.54     30.43 o 
  10  -4   8      946.86      878.70     33.72 o 
 -12  -3   8      205.09      189.90     38.12 o 
 -11  -3   8        4.20        5.33     16.85 o 
 -10  -3   8        7.65       18.05     10.46 o 
  -9  -3   8      692.09      771.56     51.62 o 
  -8  -3   8     2181.34     1912.16     47.93 o 
  -7  -3   8      483.48      483.20      8.52 o 
  -6  -3   8     1910.90     1840.31     89.43 o 
  -5  -3   8      786.81      772.56     16.34 o 
  -4  -3   8      638.97      580.29     20.87 o 
  -3  -3   8      248.73      298.65     16.04 o 
  -2  -3   8     6018.65     6002.95     56.13 o 
  -1  -3   8     3802.92     3803.70     40.25 o 
   0  -3   8     2436.28     2442.09     48.59 o 
   1  -3   8      338.17      309.55     16.15 o 
   2  -3   8      565.94      561.96     33.49 o 
   3  -3   8      671.76      636.17      9.28 o 
   4  -3   8        0.98       13.57     15.54 o 
   5  -3   8       33.88       49.89     32.50 o 
   6  -3   8       74.39       67.80     21.01 o 
   7  -3   8      788.20      971.31     70.27 o 
   8  -3   8      545.87      590.97     45.81 o 
   9  -3   8       75.17       71.43     12.91 o 
  10  -3   8       34.31       52.85     58.70 o 
 -12  -2   8      377.91      386.50     70.55 o 
 -11  -2   8      219.59      241.67     14.71 o 
 -10  -2   8     1120.77     1054.92    135.29 o 
  -9  -2   8     1427.73     1288.83     20.26 o 
  -8  -2   8       61.00       64.19     12.99 o 
  -7  -2   8      453.91      464.76      9.25 o 
  -6  -2   8     1211.18     1210.70     24.33 o 
  -5  -2   8     3033.95     3002.76     31.39 o 
  -4  -2   8        2.26        3.92     24.74 o 
  -3  -2   8       48.76       82.29     21.61 o 
  -2  -2   8     2105.61     1983.40     54.71 o 
  -1  -2   8      461.82      401.06    131.46 o 
   0  -2   8        6.11        1.97     12.05 o 
   1  -2   8      448.97      527.05     17.29 o 
   2  -2   8      234.53      263.57     13.87 o 
   3  -2   8       22.72       86.38     18.95 o 
   4  -2   8       15.07       19.11      7.55 o 
   5  -2   8      377.52      376.86     15.79 o 
   6  -2   8     1636.80     1742.27     51.15 o 
   7  -2   8      967.47     1032.33     46.85 o 
   8  -2   8      108.86      196.50     58.89 o 
   9  -2   8       78.40       86.89     24.61 o 
  10  -2   8        9.34        2.87     74.81 o 
 -12  -1   8      283.26      271.43     37.54 o 
 -11  -1   8      464.39      470.38     26.87 o 
 -10  -1   8      879.36      889.87     41.64 o 
  -9  -1   8     2275.10     2322.35     20.43 o 
  -8  -1   8      641.75      754.17     36.95 o 
  -7  -1   8       36.06       38.50      8.60 o 
  -6  -1   8     1271.35     1152.49     39.57 o 
  -5  -1   8     1038.76     1125.13     71.62 o 
  -4  -1   8       27.30       27.57      5.83 o 
  -3  -1   8     1252.22     1227.97    127.78 o 
  -2  -1   8     3862.74     3630.14     54.34 o 
  -1  -1   8     1840.66     1709.94     44.73 o 
   0  -1   8      302.67      343.24     20.09 o 
   1  -1   8       39.66       13.94      4.84 o 
   2  -1   8      433.24      463.22     21.46 o 
   3  -1   8      513.40      501.43     23.09 o 
   4  -1   8     1502.62     1543.93     39.57 o 
   5  -1   8      651.69      680.82     48.68 o 
   6  -1   8      541.63      474.40     17.02 o 
   7  -1   8      209.87      227.69     36.10 o 
   8  -1   8       17.88       27.01     63.64 o 
   9  -1   8       10.94       38.73     49.86 o 
 -12   0   8      609.28      650.35     45.88 o 
 -11   0   8     1075.39     1330.30     74.12 o 
 -10   0   8      823.02      859.13     63.64 o 
  -9   0   8       39.31       39.95     21.77 o 
  -8   0   8        0.30       -6.16      6.81 o 
  -7   0   8     2297.94     2150.84     39.80 o 
  -6   0   8        4.56        9.67      6.83 o 
  -5   0   8       43.99      108.38     17.97 o 
  -4   0   8       22.57       30.70     11.13 o 
  -3   0   8      347.40      323.27     12.95 o 
  -2   0   8       22.58       27.12      8.74 o 
  -1   0   8     1982.39     2065.13     26.60 o 
   0   0   8       73.43      159.56     37.97 o 
   1   0   8      592.73      597.77     17.19 o 
   2   0   8       44.76       55.72     19.54 o 
   3   0   8     1029.32      970.30     26.24 o 
   4   0   8     2024.76     2119.82     26.96 o 
   5   0   8       88.32       85.66     27.67 o 
   6   0   8      380.80      343.61     36.42 o 
   7   0   8      152.75      134.60     20.78 o 
   8   0   8       15.10       10.61      8.12 o 
   9   0   8       72.86       77.13     26.20 o 
 -12   1   8      468.25      571.93     77.26 o 
 -11   1   8     1448.58     1474.35     84.21 o 
 -10   1   8       52.30       51.62     40.84 o 
  -9   1   8      150.38      174.17     33.44 o 
  -8   1   8       76.36       93.99     18.91 o 
  -7   1   8      219.51      269.16     28.16 o 
  -6   1   8     2274.57     2214.43     75.99 o 
  -5   1   8      873.73      858.69     36.60 o 
  -4   1   8      739.65      766.00     29.45 o 
  -3   1   8      737.93      741.49     93.96 o 
  -2   1   8      136.07      182.17     27.73 o 
  -1   1   8      127.98      164.88     40.60 o 
   0   1   8     1139.72     1088.23      4.88 o 
   1   1   8     4117.50     3767.99     78.27 o 
   2   1   8      305.90      318.85     14.13 o 
   3   1   8     3054.48     2787.81     90.42 o 
   4   1   8      228.99      234.71     12.41 o 
   5   1   8       52.06       57.55     45.66 o 
   6   1   8      146.45      228.54     38.31 o 
   7   1   8       12.53        7.09     36.97 o 
   8   1   8       38.26       41.14     16.50 o 
 -12   2   8        9.35       13.14     53.15 o 
 -11   2   8        0.07        8.61     38.28 o 
 -10   2   8      492.62      487.54     37.54 o 
  -9   2   8      719.54      678.45     19.02 o 
  -8   2   8      617.09      632.67     30.62 o 
  -7   2   8      418.19      409.83     35.42 o 
  -6   2   8     1060.72     1100.45     15.93 o 
  -5   2   8      469.75      418.60     22.10 o 
  -4   2   8      682.96      714.80     15.47 o 
  -3   2   8       49.92      111.46     16.62 o 
  -2   2   8      841.09      947.20     66.99 o 
  -1   2   8      357.02      362.53     27.78 o 
   0   2   8     4022.98     3982.87     30.91 o 
   1   2   8      556.15      576.45     24.26 o 
   2   2   8     1214.78     1179.51     32.35 o 
   3   2   8      324.95      338.55     81.12 o 
   4   2   8       46.75       50.27     12.78 o 
   5   2   8     1133.64     1186.47     47.36 o 
   6   2   8      598.53      594.19     27.02 o 
   7   2   8        6.75        2.06      6.68 o 
   8   2   8      539.17      555.11     37.69 o 
 -12   3   8      272.70      224.28     52.60 o 
 -11   3   8      182.77      180.42     15.30 o 
 -10   3   8        9.45       18.13     41.11 o 
  -9   3   8      287.12      295.15     42.36 o 
  -8   3   8      146.87      151.75     67.43 o 
  -7   3   8     1002.57     1072.05     36.83 o 
  -6   3   8      153.45      126.36     10.14 o 
  -5   3   8     2034.22     2034.71     47.32 o 
  -4   3   8       19.72       24.70     18.53 o 
  -3   3   8      159.09      208.80     16.77 o 
  -2   3   8       85.81       60.05     13.84 o 
  -1   3   8      578.56      595.28     35.50 o 
   0   3   8     3825.17     3576.71     29.75 o 
   1   3   8       20.85       92.15     50.22 o 
   2   3   8     2305.67     2188.94     33.13 o 
   3   3   8      162.37      156.52     40.00 o 
   4   3   8      258.47      296.76     29.17 o 
   5   3   8      832.67      829.58     40.56 o 
   6   3   8      183.23      204.38     69.38 o 
   7   3   8      782.84      749.03     14.30 o 
 -12   4   8       93.89      156.23     77.84 o 
 -11   4   8      103.41      100.86     35.71 o 
 -10   4   8       43.34       68.99     21.99 o 
  -9   4   8       30.78       68.23     26.78 o 
  -8   4   8     2240.55     2021.72    186.22 o 
  -7   4   8      338.79      364.06     38.19 o 
  -6   4   8      287.43      404.21     53.80 o 
  -5   4   8      155.89      156.49     14.97 o 
  -4   4   8      243.74      281.70     19.38 o 
  -3   4   8      731.27      796.11     40.95 o 
  -2   4   8       37.35       51.17     30.39 o 
  -1   4   8      892.10     1094.30    127.02 o 
   0   4   8       65.79      153.79     54.63 o 
   1   4   8      134.10      118.67      9.88 o 
   2   4   8      166.04      142.08     28.48 o 
   3   4   8     1127.51     1056.87     42.15 o 
   4   4   8       86.37       96.09     10.31 o 
   5   4   8        0.34       -6.69     44.78 o 
   6   4   8      463.72      483.17     33.33 o 
   7   4   8      196.86      191.74     28.21 o 
 -12   5   8      321.81      394.97     69.51 o 
 -11   5   8        1.83        2.39     49.18 o 
 -10   5   8      230.19      226.40     36.76 o 
  -9   5   8      148.73      141.53     34.66 o 
  -8   5   8     2092.67     2089.22     49.30 o 
  -7   5   8       30.24       15.47      6.67 o 
  -6   5   8        8.86        2.79      4.72 o 
  -5   5   8      771.70      785.89    107.14 o 
  -4   5   8      519.27      524.44     38.04 o 
  -3   5   8      515.59      703.56     60.55 o 
  -2   5   8      414.53      380.73     19.97 o 
  -1   5   8     1610.52     1612.61     46.72 o 
   0   5   8        8.63       18.93     38.58 o 
   1   5   8      144.91      191.06     26.54 o 
   2   5   8      256.69      300.39     30.24 o 
   3   5   8      207.76      238.38     21.50 o 
   4   5   8      441.31      455.01     45.65 o 
   5   5   8     1050.24     1037.58     26.42 o 
   6   5   8      464.46      429.61     16.98 o 
 -12   6   8        2.45        7.07     60.71 o 
 -11   6   8      246.66      227.51     19.81 o 
 -10   6   8      289.19      274.73     50.20 o 
  -9   6   8     1351.70     1300.45     31.33 o 
  -8   6   8       70.54       84.44     24.86 o 
  -7   6   8       51.87       78.10     22.47 o 
  -6   6   8      261.76      249.13      2.87 o 
  -5   6   8       51.76       39.21    111.88 o 
  -4   6   8      154.45      182.81     13.67 o 
  -3   6   8      278.78      277.30     34.05 o 
  -2   6   8     1813.59     1929.52     52.64 o 
  -1   6   8      248.56      291.58     25.97 o 
   0   6   8      101.34      174.88     31.34 o 
   1   6   8      133.78      230.97     52.56 o 
   2   6   8       13.51       13.48     16.40 o 
   3   6   8      231.25      259.33     16.50 o 
   4   6   8       53.19      108.36     21.51 o 
   5   6   8       80.85      182.71     46.01 o 
 -11   7   8      242.16      223.48      3.62 o 
 -10   7   8        1.21       -7.32      7.32 o 
  -9   7   8        8.00       16.16     32.75 o 
  -8   7   8     1008.97      984.67     46.84 o 
  -7   7   8      287.50      327.55     35.38 o 
  -6   7   8        0.23       -6.69     34.42 o 
  -5   7   8      401.31      757.00     92.78 o 
  -4   7   8      643.80      955.11    104.27 o 
  -3   7   8     1145.24     1104.02     36.84 o 
  -2   7   8       56.58       53.16     38.45 o 
  -1   7   8       17.47       18.99      9.45 o 
   0   7   8      206.48      228.75     63.60 o 
   1   7   8        0.07       -6.93     14.95 o 
   2   7   8     1434.91     1673.99     57.15 o 
   3   7   8      925.58      858.36     21.28 o 
   4   7   8     1189.76     1308.68     51.79 o 
 -10   8   8        7.21        4.35     13.54 o 
  -9   8   8       60.61       98.01     14.34 o 
  -8   8   8        6.75       10.04     45.42 o 
  -7   8   8      126.27      114.27     22.47 o 
  -6   8   8      917.27      983.44     42.58 o 
  -5   8   8      757.55      647.60     16.26 o 
  -4   8   8      193.79      178.83     72.20 o 
  -3   8   8       82.94       81.75     13.39 o 
  -2   8   8      817.97     1024.79     75.57 o 
  -1   8   8      231.11      199.39      8.13 o 
   0   8   8       94.75       77.03     50.82 o 
   1   8   8       40.04      122.11     71.21 o 
   2   8   8      245.80      203.25     22.47 o 
  -9   9   8      126.93      134.35     94.19 o 
  -8   9   8        7.98        2.39      0.96 o 
  -7   9   8      317.84      349.07     93.73 o 
  -6   9   8      453.78      538.46    106.17 o 
  -5   9   8       67.95      147.26     89.89 o 
  -4   9   8       75.97       85.58     15.30 o 
  -3   9   8       91.07       88.45     32.99 o 
  -2   9   8       22.19       13.98     28.23 o 
  -1   9   8      309.62      285.95     11.48 o 
   0   9   8       20.10        8.60      5.26 o 
   1   9   8      435.75      420.81     32.51 o 
  -7  10   8       70.91      100.88     54.51 o 
  -6  10   8       36.86       53.55     34.42 o 
  -5  10   8        1.38       -6.69     27.25 o 
  -4  10   8       60.79       48.77      4.31 o 
  -3  10   8      122.80      112.84     87.02 o 
  -1 -14   9      416.47      374.92     18.49 o 
   0 -14   9       84.04       70.55      5.79 o 
   1 -14   9      582.89      574.80     18.74 o 
   2 -14   9        7.25        4.60     22.75 o 
   3 -14   9       56.13       73.77     58.36 o 
   4 -14   9       29.75       53.30     16.59 o 
   5 -14   9      372.51      320.52     14.93 o 
  -3 -13   9      196.49      253.50     21.16 o 
  -2 -13   9      241.85      244.64     14.78 o 
  -1 -13   9       56.41       59.60      5.57 o 
   0 -13   9       35.49       40.53     12.07 o 
   1 -13   9       88.23       81.18     16.39 o 
   2 -13   9        0.08       -0.98     25.40 o 
   3 -13   9      137.43      145.36     15.94 o 
   4 -13   9        6.31       10.19     42.71 o 
   5 -13   9      161.24      178.85     40.76 o 
   6 -13   9        1.74        1.78     10.74 o 
  -5 -12   9      861.70      863.72     39.49 o 
  -4 -12   9      253.38      231.87     12.38 o 
  -3 -12   9      424.59      414.38     21.26 o 
  -2 -12   9       33.26       29.71     31.15 o 
  -1 -12   9       30.53       40.44     34.11 o 
   0 -12   9       80.32       99.79     12.29 o 
   1 -12   9      134.83      146.53     15.05 o 
   2 -12   9     1330.32     1337.93     97.93 o 
   3 -12   9      396.33      409.94     23.91 o 
   4 -12   9     1943.83     1871.93     78.90 o 
   5 -12   9        1.51       -7.65     14.03 o 
   6 -12   9       81.51      109.04     32.93 o 
   7 -12   9       12.23       19.20     13.14 o 
   8 -12   9       22.19       42.84     36.58 o 
  -6 -11   9      348.43      323.52      7.24 o 
  -5 -11   9       60.90       68.36     10.52 o 
  -4 -11   9      113.73       92.26     17.18 o 
  -3 -11   9       17.21        8.44     20.82 o 
  -2 -11   9      602.66      544.18     27.98 o 
  -1 -11   9      930.13     1022.51     54.05 o 
   0 -11   9      223.02      255.83     30.30 o 
   1 -11   9      153.29      163.43     18.24 o 
   2 -11   9      536.80      558.60     24.30 o 
   3 -11   9      860.99      904.16     72.24 o 
   4 -11   9      101.32      165.71     29.26 o 
   5 -11   9       52.05      105.57     25.27 o 
   6 -11   9      258.90      247.50     18.30 o 
   7 -11   9        7.70        4.61      8.00 o 
   8 -11   9       43.97       38.89     18.65 o 
  -7 -10   9       72.00      140.68     18.23 o 
  -6 -10   9      454.03      384.67      7.88 o 
  -5 -10   9       35.31       42.36     37.70 o 
  -4 -10   9      211.96      261.11     24.59 o 
  -3 -10   9       87.26       84.47     24.49 o 
  -2 -10   9       33.04       23.10      6.43 o 
  -1 -10   9       81.89       98.30     12.82 o 
   0 -10   9      180.61      220.22     22.92 o 
   1 -10   9     3366.51     3084.92     32.22 o 
   2 -10   9     1411.21     1324.58     24.57 o 
   3 -10   9      570.61      512.33     18.08 o 
   4 -10   9      286.42      276.46      8.54 o 
   5 -10   9      462.74      433.88     28.37 o 
   6 -10   9      410.60      358.46      3.46 o 
   7 -10   9        1.18       -0.15      7.35 o 
   8 -10   9      751.93      714.30    160.46 o 
   9 -10   9      230.60      203.41     41.33 o 
  -8  -9   9      122.50      130.56     18.90 o 
  -7  -9   9      120.68      120.09     25.37 o 
  -6  -9   9       40.58       55.22     18.69 o 
  -5  -9   9       27.77       19.20      9.02 o 
  -4  -9   9      704.92      700.43     24.17 o 
  -3  -9   9      142.18      180.48     30.59 o 
  -2  -9   9       13.41        9.94      4.98 o 
  -1  -9   9       87.58      105.45     21.52 o 
   0  -9   9       49.75       36.91      6.47 o 
   1  -9   9     1118.39     1271.89     31.30 o 
   2  -9   9       22.60       36.98     21.58 o 
   3  -9   9        4.49       -1.98     12.05 o 
   4  -9   9       41.00       44.62     15.30 o 
   5  -9   9       48.56       59.82      8.79 o 
   6  -9   9        4.16       20.91     17.73 o 
   7  -9   9      416.21      389.69     23.67 o 
   8  -9   9       32.00       85.79     42.79 o 
  -9  -8   9      918.09     1021.03     68.18 o 
  -8  -8   9       27.63       29.95      5.73 o 
  -7  -8   9      543.16      528.76     46.91 o 
  -6  -8   9      157.41      187.33     39.65 o 
  -5  -8   9       80.04       73.90      9.33 o 
  -4  -8   9       28.91       38.45      8.74 o 
  -3  -8   9      616.15      626.99     19.92 o 
  -2  -8   9     4501.92     4288.50     29.27 o 
  -1  -8   9      148.17      152.27     29.00 o 
   0  -8   9      307.85      251.24     23.28 o 
   1  -8   9       34.07       54.82      9.37 o 
   2  -8   9      337.42      308.81     21.93 o 
   3  -8   9      715.14      633.84     29.63 o 
   4  -8   9      448.16      502.67     30.14 o 
   5  -8   9      323.83      341.36     10.02 o 
   6  -8   9      814.25      936.60     23.81 o 
   7  -8   9      238.61      181.36     30.28 o 
   8  -8   9       44.06       46.80     42.39 o 
 -10  -7   9      378.47      314.39     10.91 o 
  -9  -7   9       39.51       58.46     15.72 o 
  -8  -7   9        5.28       -0.76     32.93 o 
  -7  -7   9       47.65       74.45     44.14 o 
  -6  -7   9       92.36      113.09     36.07 o 
  -5  -7   9      196.29      202.58     23.91 o 
  -4  -7   9        0.56       -3.24      3.24 o 
  -3  -7   9     4217.32     4057.00     63.48 o 
  -2  -7   9     2773.35     2462.20     28.99 o 
  -1  -7   9       26.52       68.90     15.56 o 
   0  -7   9       52.38       45.23     22.84 o 
   1  -7   9      340.94      294.72     10.17 o 
   2  -7   9     1646.79     1565.66     53.18 o 
   3  -7   9       98.05      133.64     19.99 o 
   4  -7   9      426.39      458.37     23.69 o 
   5  -7   9      352.85      358.18     16.89 o 
   6  -7   9      964.79      928.23     13.51 o 
   7  -7   9      245.05      222.34     12.43 o 
   8  -7   9        0.13       13.29     16.57 o 
   9  -7   9      100.50      182.64     93.72 o 
 -10  -6   9      642.21      598.50     17.74 o 
  -9  -6   9      161.84      186.58     19.03 o 
  -8  -6   9       19.52       13.49     11.05 o 
  -7  -6   9      500.79      460.40     16.74 o 
  -6  -6   9      666.22      643.56     19.34 o 
  -5  -6   9      988.34      912.97     83.13 o 
  -4  -6   9     1121.64     1070.83     17.13 o 
  -3  -6   9     2000.93     1931.16     25.26 o 
  -2  -6   9     2055.93     2165.99     32.92 o 
  -1  -6   9      663.14      741.10     35.73 o 
   0  -6   9     2242.36     2344.45     23.34 o 
   1  -6   9      905.72      914.08     15.47 o 
   2  -6   9      177.28      174.39      9.84 o 
   3  -6   9      751.37      811.23     20.19 o 
   4  -6   9        5.34       10.09     17.76 o 
   5  -6   9     1034.25     1063.11     41.43 o 
   6  -6   9     2083.84     2057.73     76.74 o 
   7  -6   9       18.70       32.03     71.71 o 
   8  -6   9      219.96      224.19     12.21 o 
   9  -6   9        2.41       24.27     46.21 o 
  10  -6   9       25.33       31.08     86.06 o 
 -11  -5   9      339.50      309.29     29.30 o 
 -10  -5   9        0.92       -5.64      6.58 o 
  -9  -5   9      251.90      264.30     20.83 o 
  -8  -5   9     1088.15     1091.84     29.36 o 
  -7  -5   9       99.26      104.55     24.96 o 
  -6  -5   9     2187.12     2266.69     64.93 o 
  -5  -5   9     2414.91     2149.39     57.27 o 
  -4  -5   9     3385.65     3260.79     58.42 o 
  -3  -5   9       75.54      111.55     12.35 o 
  -2  -5   9      277.41      273.55      5.93 o 
  -1  -5   9      644.39      731.08     31.66 o 
   0  -5   9     1728.62     1739.10     28.29 o 
   1  -5   9      246.25      294.92     16.65 o 
   2  -5   9      791.87      724.21      9.34 o 
   3  -5   9      963.48      905.65     21.59 o 
   4  -5   9      269.33      275.39     23.07 o 
   5  -5   9      332.38      343.26     11.52 o 
   6  -5   9       45.42       62.63     79.37 o 
   7  -5   9      131.10      124.71     16.69 o 
   8  -5   9       74.99      105.15     42.79 o 
   9  -5   9       66.78       67.92     20.44 o 
  10  -5   9      239.89      279.72     56.42 o 
 -11  -4   9      292.67      247.70     31.31 o 
 -10  -4   9      339.93      311.43     48.07 o 
  -9  -4   9       16.48        8.55      3.28 o 
  -8  -4   9        9.49       18.43     12.58 o 
  -7  -4   9       43.66       68.55     18.62 o 
  -6  -4   9      158.72      143.30     29.50 o 
  -5  -4   9     3906.03     3717.46     17.91 o 
  -4  -4   9     2002.89     1939.02    100.18 o 
  -3  -4   9     1736.84     1756.10     32.57 o 
  -2  -4   9       32.36       14.35      5.30 o 
  -1  -4   9     2208.04     2538.42     20.82 o 
   0  -4   9      196.27      281.01     20.15 o 
   1  -4   9      131.41      149.01     23.18 o 
   2  -4   9     2933.67     2700.42    103.59 o 
   3  -4   9     2128.77     2403.73     41.21 o 
   4  -4   9      170.88      176.35     19.00 o 
   5  -4   9     1086.51     1019.03     28.71 o 
   6  -4   9      302.84      253.15     24.00 o 
   7  -4   9       58.75       54.33     14.34 o 
   8  -4   9       27.28       22.69     37.19 o 
   9  -4   9     1625.34     1761.63     42.99 o 
 -11  -3   9        4.08       -3.73      3.73 o 
 -10  -3   9      567.20      543.78     26.57 o 
  -9  -3   9      393.13      384.51     18.01 o 
  -8  -3   9      144.01      160.55     22.28 o 
  -7  -3   9      101.16       84.65      4.01 o 
  -6  -3   9       20.67       20.75      9.15 o 
  -5  -3   9     3170.23     3008.87     22.52 o 
  -4  -3   9      800.50      837.95     20.13 o 
  -3  -3   9       88.13       67.56     15.14 o 
  -2  -3   9      164.17      194.64     20.53 o 
  -1  -3   9      355.77      391.36     41.56 o 
   0  -3   9        5.63       45.49     14.04 o 
   1  -3   9     2455.91     2670.93     28.13 o 
   2  -3   9      449.14      533.85     37.63 o 
   3  -3   9        8.63        1.03      3.32 o 
   4  -3   9      102.15      167.83     64.07 o 
   5  -3   9      938.39      888.69     17.70 o 
   6  -3   9      160.04      284.79     62.90 o 
   7  -3   9      219.98      290.41     50.70 o 
   8  -3   9      103.50      124.72     39.94 o 
   9  -3   9       31.09      107.07     33.25 o 
 -12  -2   9        1.09       -5.20      6.68 o 
 -11  -2   9       81.41       98.65     19.23 o 
 -10  -2   9      132.99      131.07     18.81 o 
  -9  -2   9      171.35      205.72     22.90 o 
  -8  -2   9      813.48      847.51    101.66 o 
  -7  -2   9      288.23      302.75     24.16 o 
  -6  -2   9        0.61        3.04     11.09 o 
  -5  -2   9      681.27      675.07     22.53 o 
  -4  -2   9     1438.43     1404.93     76.22 o 
  -3  -2   9     1090.04     1126.36     28.73 o 
  -2  -2   9      310.72      329.75      7.91 o 
  -1  -2   9     3530.77     3418.80     23.05 o 
   0  -2   9      434.84      491.21     34.72 o 
   1  -2   9     2794.43     2669.97     36.72 o 
   2  -2   9      169.39      155.43     23.11 o 
   3  -2   9      426.53      636.58     46.75 o 
   4  -2   9      153.34      214.56     35.16 o 
   5  -2   9       40.87       93.68     60.82 o 
   6  -2   9     3127.62     3045.05     33.52 o 
   7  -2   9      181.64      187.44     19.12 o 
   8  -2   9      720.58      672.56     47.73 o 
   9  -2   9       34.61       48.04     35.81 o 
 -12  -1   9       22.44       33.03     29.61 o 
 -11  -1   9      152.20      121.79     17.50 o 
 -10  -1   9        7.02        9.85      8.04 o 
  -9  -1   9     3477.02     3286.97     35.19 o 
  -8  -1   9     1020.28     1165.19     31.08 o 
  -7  -1   9       87.17      154.98     22.10 o 
  -6  -1   9      155.93      183.89     38.93 o 
  -5  -1   9      690.82      620.75     13.92 o 
  -4  -1   9      224.23      254.83     21.80 o 
  -3  -1   9        0.64       -4.97      4.97 o 
  -2  -1   9     2715.01     2613.26     38.25 o 
  -1  -1   9     1889.62     1721.94     74.44 o 
   0  -1   9     1347.19     1305.40     20.70 o 
   1  -1   9      628.01      615.51     26.88 o 
   2  -1   9      874.91      863.32     38.00 o 
   3  -1   9      100.70       90.22     31.53 o 
   4  -1   9      248.65      233.31     61.76 o 
   5  -1   9        3.64       -0.45      2.38 o 
   6  -1   9      327.57      298.16     22.47 o 
   7  -1   9       10.02        7.24     40.61 o 
   8  -1   9       24.42       31.34     26.39 o 
   9  -1   9       35.82       60.09     51.76 o 
 -12   0   9      334.89      370.60     38.66 o 
 -11   0   9      115.14      132.83     31.55 o 
 -10   0   9      425.55      400.42     24.37 o 
  -9   0   9      796.38      928.04     35.68 o 
  -8   0   9      246.66      306.39     25.29 o 
  -7   0   9       40.53       32.49     16.66 o 
  -6   0   9     1316.25     1299.67     24.66 o 
  -5   0   9      823.39      765.18     31.00 o 
  -4   0   9      933.52      887.40     35.57 o 
  -3   0   9      231.25      303.96     38.02 o 
  -2   0   9     5791.68     5536.55     40.30 o 
  -1   0   9     1282.47     1198.26     22.59 o 
   0   0   9     1736.46     1775.52     73.11 o 
   1   0   9     1576.73     1552.15     52.17 o 
   2   0   9       21.67       36.06     23.51 o 
   3   0   9     1410.11     1386.76     38.77 o 
   4   0   9      326.68      366.06     20.97 o 
   5   0   9     1162.51     1381.61     64.98 o 
   6   0   9      399.46      363.51     70.05 o 
   7   0   9      535.95      503.57     31.16 o 
   8   0   9      179.07      246.99     40.42 o 
 -12   1   9      667.50      644.54     15.78 o 
 -11   1   9      717.69      826.54     53.57 o 
 -10   1   9     1405.06     1389.49     49.28 o 
  -9   1   9      122.16      109.61     45.82 o 
  -8   1   9      423.54      437.77     30.80 o 
  -7   1   9       14.27       22.87     33.17 o 
  -6   1   9      207.73      244.75     19.68 o 
  -5   1   9      226.30      236.01     21.35 o 
  -4   1   9      594.12      726.59     42.41 o 
  -3   1   9      888.10      845.66     22.69 o 
  -2   1   9      246.97      314.67     29.98 o 
  -1   1   9        0.70        1.05      4.98 o 
   0   1   9      660.38      621.33     44.37 o 
   1   1   9     1129.98     1233.29     82.37 o 
   2   1   9      410.11      440.35     11.93 o 
   3   1   9      155.10      165.24     11.31 o 
   4   1   9      531.17      468.67     46.01 o 
   5   1   9      732.01      680.99     20.52 o 
   6   1   9      187.98      226.02     44.13 o 
   7   1   9      354.58      404.06     43.65 o 
   8   1   9        4.99        1.91     16.56 o 
 -12   2   9      141.46      174.40     30.97 o 
 -11   2   9       48.30       54.55     37.57 o 
 -10   2   9      108.73       98.56     51.64 o 
  -9   2   9       10.91        8.78      5.22 o 
  -8   2   9      409.23      413.37     21.79 o 
  -7   2   9       11.53       -0.76      3.72 o 
  -6   2   9      323.15      301.36     45.80 o 
  -5   2   9     1526.69     1430.25    100.67 o 
  -4   2   9      252.78      248.63     14.51 o 
  -3   2   9      185.11      209.17     20.09 o 
  -2   2   9     1011.24     1070.63    100.95 o 
  -1   2   9      118.11      103.95     11.52 o 
   0   2   9       90.89       87.99      2.93 o 
   1   2   9     1975.42     1918.45     33.48 o 
   2   2   9       10.15        1.63      7.65 o 
   3   2   9     2861.02     2752.29     47.21 o 
   4   2   9     1606.78     1535.43     44.50 o 
   5   2   9       21.67       19.21      8.03 o 
   6   2   9      154.75      167.80     13.17 o 
   7   2   9       84.35       75.87     21.11 o 
 -12   3   9       95.00      165.09     54.97 o 
 -11   3   9      309.98      310.29     22.41 o 
 -10   3   9      199.10      233.03     27.50 o 
  -9   3   9      703.99      686.62     66.32 o 
  -8   3   9      403.79      381.64     70.77 o 
  -7   3   9     1125.13     1159.73     31.34 o 
  -6   3   9     1072.21     1085.05     57.86 o 
  -5   3   9       11.28       19.46     10.35 o 
  -4   3   9        1.23       -2.19     22.10 o 
  -3   3   9     1659.92     1568.99     19.53 o 
  -2   3   9       29.38       33.03     13.11 o 
  -1   3   9      107.90      112.84     29.15 o 
   0   3   9       24.38       17.94      6.25 o 
   1   3   9      929.98      872.97     23.83 o 
   2   3   9      948.26     1152.71     63.27 o 
   3   3   9     1325.31     1296.19     51.67 o 
   4   3   9      101.63       86.28     37.17 o 
   5   3   9       11.11        1.42     12.26 o 
   6   3   9       40.91       29.42      4.78 o 
 -12   4   9       13.50       15.02     20.35 o 
 -11   4   9        1.79       20.92     53.43 o 
 -10   4   9        3.39        5.03      7.98 o 
  -9   4   9      211.34      243.56     74.44 o 
  -8   4   9      154.48      204.61     56.25 o 
  -7   4   9     1959.61     2090.46     49.19 o 
  -6   4   9      230.48      250.56     32.51 o 
  -5   4   9     1265.74     1131.19     19.44 o 
  -4   4   9       57.24       64.09     25.19 o 
  -3   4   9      171.87      177.29     17.48 o 
  -2   4   9      131.66      115.36     19.84 o 
  -1   4   9       33.05       33.86      9.77 o 
   0   4   9     2580.97     2392.52     89.09 o 
   1   4   9      657.59      624.87     26.55 o 
   2   4   9       56.44       57.01     28.48 o 
   3   4   9      147.61      166.93     25.42 o 
   4   4   9      164.25      152.87     18.41 o 
   5   4   9        5.68       32.24     60.82 o 
   6   4   9        3.39        2.80     28.31 o 
 -11   5   9       36.47       37.06     18.91 o 
 -10   5   9      251.92      232.97     27.97 o 
  -9   5   9      387.86      353.06     11.77 o 
  -8   5   9      161.34      213.73    115.23 o 
  -7   5   9      403.36      410.78      7.65 o 
  -6   5   9        0.80       10.52     22.47 o 
  -5   5   9       22.20       46.37     93.71 o 
  -4   5   9      300.14      339.56     32.90 o 
  -3   5   9       29.34       23.20      6.93 o 
  -2   5   9      257.07      236.16     17.98 o 
  -1   5   9     2355.02     2369.50     49.72 o 
   0   5   9      538.48      652.99     53.07 o 
   1   5   9       13.07        9.36     20.32 o 
   2   5   9      111.34      131.61     31.90 o 
   3   5   9       82.44      159.81     57.93 o 
   4   5   9      104.49       94.75     21.45 o 
   5   5   9      101.44      131.92     16.44 o 
 -11   6   9       10.62        7.88     15.61 o 
 -10   6   9      166.99      225.68     75.07 o 
  -9   6   9       62.10       55.47      7.17 o 
  -8   6   9       34.40       54.99     73.63 o 
  -7   6   9      444.17      479.65     94.68 o 
  -6   6   9      127.58      129.10     32.03 o 
  -5   6   9        3.47       28.69     63.11 o 
  -4   6   9      122.63      193.85     67.32 o 
  -3   6   9       43.47       77.37     25.10 o 
  -2   6   9      139.50      174.36     33.29 o 
  -1   6   9     1618.29     1473.45     71.04 o 
   0   6   9       38.05       96.06     76.14 o 
   1   6   9        2.37        8.21      6.90 o 
   2   6   9        5.81       16.95     35.77 o 
   3   6   9      214.75      247.81     40.17 o 
   4   6   9       47.94      121.09     31.79 o 
 -10   7   9        2.58       24.38     71.71 o 
  -9   7   9        1.41       -2.87     53.07 o 
  -8   7   9      377.47      354.82     24.39 o 
  -7   7   9       20.15       43.51     74.58 o 
  -6   7   9      354.14      450.93    109.98 o 
  -5   7   9        0.32       10.52    102.32 o 
  -4   7   9     1229.16     1329.02     37.79 o 
  -3   7   9      176.33      190.14     28.99 o 
  -2   7   9     1186.50     1205.04    122.47 o 
  -1   7   9      146.59      189.25     15.37 o 
   0   7   9       95.89       82.25      2.63 o 
   1   7   9        0.97       34.59     59.89 o 
   2   7   9      197.98      228.03     41.36 o 
  -9   8   9       21.12       23.43      6.22 o 
  -8   8   9      204.74      200.34     10.52 o 
  -7   8   9      126.88      196.99     81.76 o 
  -6   8   9        1.26       -2.39     29.17 o 
  -5   8   9       48.85       72.67    111.40 o 
  -4   8   9      686.04      790.57     55.96 o 
  -3   8   9      210.05      202.74    100.41 o 
  -2   8   9      218.86      203.22     17.70 o 
  -1   8   9       23.88       29.65     62.63 o 
   0   8   9      268.11      277.81    104.72 o 
   1   8   9       96.84       85.16     50.59 o 
  -7   9   9       35.60       53.07    116.18 o 
  -6   9   9      316.07      358.63     63.60 o 
  -5   9   9      577.25      544.23     57.86 o 
  -4   9   9      177.13      153.01     39.21 o 
  -3   9   9      464.46      471.99     46.86 o 
  -1   9   9        3.63        1.91    104.71 o 
   1 -14  10       86.43      109.08     30.03 o 
   2 -14  10        6.70        7.77      7.47 o 
   3 -14  10       32.80       18.89     12.73 o 
  -3 -13  10       73.23       80.12     12.41 o 
  -2 -13  10       50.44       47.15     18.39 o 
  -1 -13  10     1004.01     1066.86     43.65 o 
   0 -13  10      135.92      155.79     20.93 o 
   1 -13  10      377.20      329.06     21.73 o 
   2 -13  10       20.33       17.18     17.57 o 
   3 -13  10       44.89       41.31      9.66 o 
   4 -13  10      111.81      112.12     15.04 o 
   5 -13  10      131.75      129.58     13.53 o 
  -4 -12  10      125.93      208.94     31.64 o 
  -3 -12  10      389.75      439.40     29.12 o 
  -2 -12  10      392.56      414.89     32.50 o 
  -1 -12  10        2.17       -3.82      3.82 o 
   0 -12  10        0.98       13.89     12.36 o 
   1 -12  10       75.95       77.20     27.51 o 
   2 -12  10        2.20       17.59     44.31 o 
   3 -12  10       62.06      160.09     40.58 o 
   4 -12  10      934.85      870.50     24.93 o 
   5 -12  10       65.83      127.03     28.78 o 
   6 -12  10      225.58      233.18     20.08 o 
   7 -12  10        0.01       -1.82     40.32 o 
  -6 -11  10       23.87       56.75     11.84 o 
  -5 -11  10        5.15       62.72     44.14 o 
  -4 -11  10      400.05      454.37     17.81 o 
  -3 -11  10       67.21       98.64     21.28 o 
  -2 -11  10       95.27      101.61     29.95 o 
  -1 -11  10      771.73      822.62    118.89 o 
   0 -11  10        1.75       17.95     32.72 o 
   1 -11  10       20.13       25.91     22.71 o 
   2 -11  10      858.33      796.62     21.68 o 
   3 -11  10      327.71      530.96     56.75 o 
   4 -11  10      759.89      800.48     68.95 o 
   5 -11  10      496.05      464.47     27.51 o 
   6 -11  10       21.42       18.65      4.20 o 
   7 -11  10        0.14       -8.50     11.15 o 
  -7 -10  10      155.28      196.16     16.15 o 
  -6 -10  10      561.41      530.52     20.49 o 
  -5 -10  10      917.79      839.35     21.38 o 
  -4 -10  10      117.44      102.86      8.05 o 
  -3 -10  10      479.72      480.85     25.68 o 
  -2 -10  10       59.47       47.12      7.99 o 
  -1 -10  10      470.89      541.93     33.38 o 
   0 -10  10       22.35       19.98     15.74 o 
   1 -10  10     1086.82      983.40     19.64 o 
   2 -10  10      299.85      325.54     24.47 o 
   3 -10  10      214.47      187.37     20.04 o 
   4 -10  10      331.68      330.71     19.23 o 
   5 -10  10      285.13      289.68     16.36 o 
   6 -10  10      300.57      294.35     10.80 o 
   7 -10  10      333.40      364.37     56.64 o 
  -8  -9  10       10.67       44.26      9.33 o 
  -7  -9  10      191.74      174.66     36.89 o 
  -6  -9  10       91.69      110.63     19.85 o 
  -5  -9  10       61.70       98.62     34.81 o 
  -4  -9  10        0.13       -6.90     16.14 o 
  -3  -9  10       17.33       10.99      7.19 o 
  -2  -9  10      748.67      743.37     28.28 o 
  -1  -9  10       26.09       67.46     13.60 o 
   0  -9  10       65.95       52.16      7.37 o 
   1  -9  10       83.84      155.68     30.72 o 
   2  -9  10     2988.34     3070.14     34.88 o 
   3  -9  10      376.15      362.82     16.61 o 
   4  -9  10      291.30      287.99     12.39 o 
   5  -9  10      235.46      213.11      6.48 o 
   6  -9  10      416.82      358.31      7.06 o 
   7  -9  10        3.74        1.17      8.74 o 
  -9  -8  10        1.31        1.22     35.50 o 
  -8  -8  10     1598.68     1746.03     38.40 o 
  -7  -8  10      525.99      473.97     26.56 o 
  -6  -8  10      886.59      848.18     49.40 o 
  -5  -8  10        2.79       -2.84      8.41 o 
  -4  -8  10        3.57       -0.21     10.07 o 
  -3  -8  10       53.61       56.79      2.56 o 
  -2  -8  10      101.78      133.34     27.28 o 
  -1  -8  10      117.91      133.02     20.90 o 
   0  -8  10       76.24      156.16     35.38 o 
   1  -8  10      702.65      659.44     14.86 o 
   2  -8  10       70.78       85.02     18.95 o 
   3  -8  10        2.35       -3.30      3.30 o 
   4  -8  10       39.10       54.89     12.52 o 
   5  -8  10      151.87      150.48      7.63 o 
   6  -8  10        0.71        0.45     24.42 o 
   7  -8  10      243.62      242.68     19.91 o 
   8  -8  10       28.31       40.58     22.67 o 
  -9  -7  10      345.94      388.03     29.07 o 
  -8  -7  10      323.39      280.93     38.78 o 
  -7  -7  10       75.78       83.00     38.81 o 
  -6  -7  10       15.33       16.65     11.51 o 
  -5  -7  10      752.33      822.10     59.47 o 
  -4  -7  10       31.02       15.02      2.84 o 
  -3  -7  10      224.36      234.49     18.21 o 
  -2  -7  10     1161.68     1126.72    115.20 o 
  -1  -7  10      292.28      314.13     22.30 o 
   0  -7  10      341.66      282.79     37.01 o 
   1  -7  10      321.03      333.35     31.81 o 
   2  -7  10        1.06        6.81     27.58 o 
   3  -7  10      216.73      214.33     12.37 o 
   4  -7  10       56.75       62.45     21.40 o 
   5  -7  10     1976.21     1880.35     99.95 o 
   6  -7  10       20.12       39.28     36.37 o 
   7  -7  10     1254.30     1110.86     28.71 o 
   8  -7  10       10.96       17.96     19.47 o 
   9  -7  10      217.30      226.64     24.86 o 
 -10  -6  10      804.74      815.38     70.30 o 
  -9  -6  10     1166.24     1259.20     26.11 o 
  -8  -6  10      334.64      343.06     16.96 o 
  -7  -6  10       60.62       53.22     10.45 o 
  -6  -6  10      240.02      296.92     29.26 o 
  -5  -6  10       89.75      159.02     29.01 o 
  -4  -6  10     1294.23     1271.32     43.93 o 
  -3  -6  10      498.04      508.42     55.97 o 
  -2  -6  10     2180.60     1930.16     38.64 o 
  -1  -6  10     1215.90     1084.17     43.40 o 
   0  -6  10        1.99        1.55      4.86 o 
   1  -6  10      450.18      425.65     16.01 o 
   2  -6  10       91.43       87.75     21.87 o 
   3  -6  10        0.06       -7.27     14.31 o 
   4  -6  10      404.32      491.40     34.62 o 
   5  -6  10      264.44      295.60     69.95 o 
   6  -6  10      133.39      137.22     87.02 o 
   7  -6  10      116.98       89.89     56.70 o 
   8  -6  10       14.94       33.09     67.80 o 
   9  -6  10       33.40       99.27     53.18 o 
 -10  -5  10      285.77      354.48     29.96 o 
  -9  -5  10        5.87       17.87     19.41 o 
  -8  -5  10      117.43      133.01     19.37 o 
  -7  -5  10      259.70      263.76     13.42 o 
  -6  -5  10      464.53      446.37     29.06 o 
  -5  -5  10      209.49      211.38     12.90 o 
  -4  -5  10        2.10       -5.21     11.03 o 
  -3  -5  10     8259.00     7716.11     67.42 o 
  -2  -5  10      422.03      533.75     44.92 o 
  -1  -5  10       58.00       59.31     24.07 o 
   0  -5  10       12.99       19.08      6.53 o 
   1  -5  10      504.25      475.47     19.52 o 
   2  -5  10        9.79        6.18      3.80 o 
   3  -5  10       42.28      107.66     34.63 o 
   4  -5  10     2390.12     2413.91     39.98 o 
   5  -5  10      233.62      258.20     79.29 o 
   6  -5  10      754.36     1041.25    110.01 o 
   7  -5  10      401.40      411.21     22.15 o 
   8  -5  10       76.95       78.90     32.90 o 
   9  -5  10      124.96      153.95     60.50 o 
 -11  -4  10      652.61      596.41     30.66 o 
 -10  -4  10       63.52       49.31      7.30 o 
  -9  -4  10      123.30      129.98     10.92 o 
  -8  -4  10      102.87      123.62     13.50 o 
  -7  -4  10      370.66      375.70     30.21 o 
  -6  -4  10       87.13       70.28     14.63 o 
  -5  -4  10      505.09      467.07     22.63 o 
  -4  -4  10     4480.50     4260.99     44.36 o 
  -3  -4  10     1684.68     1612.61     76.47 o 
  -2  -4  10       38.17       62.59     23.70 o 
  -1  -4  10       15.15       10.25      7.59 o 
   0  -4  10      125.30      145.02     14.45 o 
   1  -4  10       52.72       77.88     17.00 o 
   2  -4  10        9.52        5.79     22.00 o 
   3  -4  10      242.79      325.74     38.32 o 
   4  -4  10      966.58     1010.98     51.91 o 
   5  -4  10      373.63      451.90    107.11 o 
   6  -4  10       46.16       72.23     63.41 o 
   7  -4  10      404.44      356.56     38.86 o 
   8  -4  10        6.18       53.06     67.09 o 
   9  -4  10       15.18       13.18      4.44 o 
 -11  -3  10       33.81       34.68     24.62 o 
 -10  -3  10       25.23       14.53     11.50 o 
  -9  -3  10      115.47      132.76     21.85 o 
  -8  -3  10      127.46      138.71     34.60 o 
  -7  -3  10      119.92      141.35     26.16 o 
  -6  -3  10     3659.20     3507.77     24.61 o 
  -5  -3  10        8.92        4.33      2.54 o 
  -4  -3  10      894.32      886.78     30.55 o 
  -3  -3  10        1.06        6.87     14.55 o 
  -2  -3  10     1588.72     1539.13     32.40 o 
  -1  -3  10      333.43      431.02     39.07 o 
   0  -3  10      342.95      352.97     23.66 o 
   1  -3  10       21.74       73.20     27.84 o 
   2  -3  10       17.29       19.20     11.14 o 
   3  -3  10      174.08      149.77     20.60 o 
   4  -3  10     1096.42     1279.76     66.98 o 
   5  -3  10      466.04      467.90     37.16 o 
   6  -3  10       10.49        3.15      5.48 o 
   7  -3  10      220.50      188.93     20.08 o 
   8  -3  10        1.32       -6.93      6.93 o 
 -11  -2  10        7.76        9.31     39.82 o 
 -10  -2  10       74.73       73.89     49.23 o 
  -9  -2  10      107.53      171.30     18.45 o 
  -8  -2  10      183.35      155.98     26.61 o 
  -7  -2  10     2987.34     2777.09     29.55 o 
  -6  -2  10        5.32       70.90     14.57 o 
  -5  -2  10     1096.65     1042.34     90.52 o 
  -4  -2  10       14.29        7.68     13.07 o 
  -3  -2  10      245.72      227.04     25.50 o 
  -2  -2  10      484.63      568.69     28.20 o 
  -1  -2  10      726.22      878.31     71.86 o 
   0  -2  10     1828.16     1687.10    155.42 o 
   1  -2  10      147.14      129.37     17.45 o 
   2  -2  10      671.30      712.88     26.82 o 
   3  -2  10      351.76      355.31     16.74 o 
   4  -2  10      162.81      240.25     82.63 o 
   5  -2  10      100.51      122.36     30.43 o 
   6  -2  10      174.84      181.36     32.53 o 
   7  -2  10      184.56      183.58     78.13 o 
   8  -2  10       39.23       32.99     63.53 o 
 -12  -1  10       16.04       16.40     20.11 o 
 -11  -1  10      298.46      356.29     29.32 o 
 -10  -1  10       14.87        6.60     18.65 o 
  -9  -1  10      187.06      202.06     24.50 o 
  -8  -1  10      347.54      342.67     12.39 o 
  -7  -1  10      268.52      235.59     14.12 o 
  -6  -1  10      161.59      152.76     16.87 o 
  -5  -1  10      200.70      212.37     23.87 o 
  -4  -1  10     1153.14     1197.62     50.48 o 
  -3  -1  10      511.84      494.73     26.58 o 
  -2  -1  10      203.71      178.87     39.40 o 
  -1  -1  10      103.62      221.37     41.15 o 
   0  -1  10      522.14      622.66     45.60 o 
   1  -1  10       53.13       27.74     23.17 o 
   2  -1  10        1.03        2.16     12.67 o 
   3  -1  10      481.70      556.45     49.09 o 
   4  -1  10      375.66      421.52     53.27 o 
   5  -1  10       52.77       71.86     36.68 o 
   6  -1  10      157.17      152.28     39.69 o 
   7  -1  10      548.48      578.05     49.69 o 
   8  -1  10      527.81      493.57      5.74 o 
 -12   0  10      208.93      189.98      9.08 o 
 -11   0  10      140.27      133.69     32.27 o 
 -10   0  10      992.17     1084.41    106.44 o 
  -9   0  10      349.45      598.07     47.83 o 
  -8   0  10      452.68      466.06     28.52 o 
  -7   0  10        1.42       -1.49     26.19 o 
  -6   0  10      709.68      875.05     35.21 o 
  -5   0  10      148.77      185.45     25.26 o 
  -4   0  10      104.53       95.19      6.75 o 
  -3   0  10      565.42      562.86     24.39 o 
  -2   0  10      716.50      754.23     60.30 o 
  -1   0  10     1372.16     1306.27     27.56 o 
   0   0  10      251.31      255.93     18.90 o 
   1   0  10     1317.76     1364.04    121.78 o 
   2   0  10      433.69      390.40     41.79 o 
   3   0  10      182.61      173.14      3.25 o 
   4   0  10      661.84      595.74     54.05 o 
   5   0  10      243.01      315.29     45.10 o 
   6   0  10      485.49      582.72     51.60 o 
   7   0  10        8.32       62.51     50.90 o 
 -12   1  10       57.28       56.78      9.93 o 
 -11   1  10      209.44      287.36     70.81 o 
 -10   1  10      566.13      526.88     23.38 o 
  -9   1  10      601.96      657.33     56.83 o 
  -8   1  10        3.10       20.06     77.77 o 
  -7   1  10      376.55      342.09      2.29 o 
  -6   1  10      483.18      510.27     42.93 o 
  -5   1  10      608.66      574.87     26.39 o 
  -4   1  10      139.50      141.64     19.05 o 
  -3   1  10      203.45      179.15     49.81 o 
  -2   1  10      939.77      982.99     13.84 o 
  -1   1  10        2.59       50.49     21.03 o 
   0   1  10       21.72       19.70     45.97 o 
   1   1  10     1117.48     1210.48     99.75 o 
   2   1  10      431.34      470.02     41.03 o 
   3   1  10       37.54       94.13     25.34 o 
   4   1  10      185.89      186.31     25.82 o 
   5   1  10     1420.28     1392.26     49.16 o 
   6   1  10      191.40      187.59     22.53 o 
   7   1  10      375.35      416.12     48.70 o 
 -12   2  10      311.74      346.41     35.04 o 
 -11   2  10       79.25      185.01     56.81 o 
 -10   2  10       37.02       36.90     21.91 o 
  -9   2  10      993.48     1176.21     75.58 o 
  -8   2  10        3.46        0.31     24.33 o 
  -7   2  10      204.00      304.59     96.58 o 
  -6   2  10      183.22      219.91     25.03 o 
  -5   2  10      377.99      431.01     47.84 o 
  -4   2  10      584.60      526.79      7.46 o 
  -3   2  10     1512.46     1583.14     97.10 o 
  -2   2  10     2165.38     2014.67     77.32 o 
  -1   2  10      538.39      593.93     21.57 o 
   0   2  10      340.68      392.03     25.15 o 
   1   2  10     1866.30     1842.36     73.47 o 
   2   2  10      959.65      984.16     36.75 o 
   3   2  10        6.88       35.97     77.38 o 
   4   2  10      514.94      542.48     53.54 o 
   5   2  10      257.22      241.12     18.69 o 
   6   2  10       94.85      120.75     39.53 o 
 -11   3  10        4.80        2.84     10.84 o 
 -10   3  10        3.60       70.35     30.51 o 
  -9   3  10      150.29      128.08     22.37 o 
  -8   3  10       32.71       54.51    117.62 o 
  -7   3  10       38.74       79.85     22.47 o 
  -6   3  10       13.14        6.69     80.80 o 
  -5   3  10        2.88       -3.69      3.80 o 
  -4   3  10      152.96      228.55     34.51 o 
  -3   3  10     1269.59     1269.36     58.35 o 
  -2   3  10      536.16      517.56     17.45 o 
  -1   3  10      489.49      446.58     25.04 o 
   0   3  10      705.95      638.69     32.04 o 
   1   3  10      286.76      335.66     37.73 o 
   2   3  10      821.75      744.05     44.72 o 
   3   3  10      566.80      480.93     44.80 o 
   4   3  10     1524.19     1376.45     72.01 o 
   5   3  10      154.29      139.85     22.04 o 
 -11   4  10       14.65       29.09     46.63 o 
 -10   4  10      113.24      204.64     69.32 o 
  -9   4  10       14.39       43.03     82.23 o 
  -8   4  10      458.26      460.04     17.22 o 
  -7   4  10      310.97      403.59     99.46 o 
  -6   4  10     1468.90     1557.98     90.92 o 
  -5   4  10      250.95      289.03     27.07 o 
  -4   4  10      601.68      576.28     16.77 o 
  -3   4  10       58.24       79.11     17.08 o 
  -2   4  10       30.29       77.47     18.57 o 
  -1   4  10       13.63       28.52     30.48 o 
   0   4  10      248.27      255.12      5.98 o 
   1   4  10      125.86      126.58     27.65 o 
   2   4  10      226.89      308.65     76.75 o 
   3   4  10      730.47      670.39     36.11 o 
   4   4  10        1.86       -4.28     19.60 o 
   5   4  10      113.40      137.28     30.13 o 
 -11   5  10       82.45       79.85     43.03 o 
 -10   5  10       17.24       12.43     66.94 o 
  -9   5  10        8.91       27.25     88.45 o 
  -8   5  10       48.98       43.03     39.21 o 
  -7   5  10      121.88      227.59    100.89 o 
  -6   5  10      947.49      990.17     98.54 o 
  -5   5  10      411.74      447.12     55.48 o 
  -4   5  10       53.66       65.69     23.69 o 
  -3   5  10     1409.24     1495.23     15.70 o 
  -2   5  10      138.31      142.45     23.23 o 
  -1   5  10      390.95      432.53     48.52 o 
   0   5  10       80.88      105.23     46.21 o 
   1   5  10      174.91      222.87     51.64 o 
   2   5  10       61.96       93.69     14.20 o 
   3   5  10      245.04      289.14     29.81 o 
   4   5  10       82.54      139.71     56.69 o 
 -10   6  10       79.85      156.35     69.32 o 
  -9   6  10      145.52      185.99     90.37 o 
  -8   6  10      551.62      543.75     41.13 o 
  -7   6  10     1736.73     1679.61     14.84 o 
  -6   6  10      678.02      613.62     49.26 o 
  -5   6  10      358.19      351.47     25.34 o 
  -4   6  10      307.09      394.49    102.81 o 
  -3   6  10      704.06      664.44     23.25 o 
  -2   6  10        5.41        4.87     16.41 o 
  -1   6  10       70.35      135.25     25.19 o 
   0   6  10      787.74      805.41    177.69 o 
   1   6  10      109.16      110.49     35.36 o 
   2   6  10      178.85      165.84     24.62 o 
  -9   7  10      387.09      362.47     65.99 o 
  -8   7  10      162.57      225.68    113.32 o 
  -7   7  10      918.41      824.13     64.57 o 
  -6   7  10      247.27      273.98     77.94 o 
  -5   7  10        6.67       15.78     84.62 o 
  -4   7  10       90.12      101.84     34.90 o 
  -3   7  10        7.65        3.83     58.33 o 
  -2   7  10       22.80       26.78     23.43 o 
  -1   7  10      215.16      290.24    109.49 o 
   0   7  10      303.51      310.53     45.31 o 
   1   7  10       47.90       54.40     16.36 o 
  -8   8  10      197.22      183.60    106.62 o 
  -7   8  10      400.98      383.50     30.61 o 
  -6   8  10       30.01       43.98     28.21 o 
  -5   8  10       22.70       17.69     63.59 o 
  -4   8  10       11.75       24.38     73.15 o 
  -3   8  10      413.81      415.07     56.42 o 
  -2   8  10      653.36      934.01     76.52 o 
  -1   8  10      584.45      507.40     71.25 o 
  -2 -13  11       65.61       95.55     27.57 o 
  -1 -13  11       83.19       74.91     19.09 o 
   0 -13  11      557.57      645.94     60.12 o 
   1 -13  11       67.23      146.83     28.50 o 
   2 -13  11       23.05       45.50     17.88 o 
   3 -13  11      134.09      165.01     18.11 o 
   4 -13  11        0.45       -4.55      4.55 o 
  -4 -12  11        0.62       -1.45     15.82 o 
  -3 -12  11       62.43       59.67     13.40 o 
  -2 -12  11      236.10      266.61     30.22 o 
  -1 -12  11      121.35      116.00     14.97 o 
   0 -12  11       94.83      119.63     18.05 o 
   1 -12  11       68.78       59.14      7.78 o 
   2 -12  11        3.48        0.92     11.49 o 
   3 -12  11      251.26      270.84     22.78 o 
   4 -12  11       52.97      101.96     18.89 o 
   5 -12  11       38.77       31.76      3.27 o 
   6 -12  11      539.47      542.96     60.60 o 
  -5 -11  11        0.84       -3.27      3.27 o 
  -4 -11  11      343.75      291.03     37.88 o 
  -3 -11  11      437.18      361.41     17.15 o 
  -2 -11  11      515.30      436.25     18.36 o 
  -1 -11  11      114.16      128.45     15.23 o 
   0 -11  11      158.88      229.39     22.91 o 
   1 -11  11       13.47        5.76      2.75 o 
   2 -11  11       97.03       83.91      2.97 o 
   3 -11  11      162.46      242.66     33.49 o 
   4 -11  11      130.00      124.31     17.97 o 
   5 -11  11      820.94      819.64     21.98 o 
   6 -11  11      371.86      467.22     56.22 o 
  -6 -10  11       58.79       94.33     18.50 o 
  -5 -10  11        0.54       -1.53     19.62 o 
  -4 -10  11      774.35      819.99     47.65 o 
  -3 -10  11       38.82      124.41     28.69 o 
  -2 -10  11       21.14       14.93      3.90 o 
  -1 -10  11        0.34        5.46      9.43 o 
   0 -10  11      687.78      683.54     32.78 o 
   1 -10  11        7.05        3.65      4.18 o 
   2 -10  11      115.77      132.14     18.03 o 
   3 -10  11     1528.23     1703.06     35.03 o 
   4 -10  11      197.00      197.29     14.65 o 
   5 -10  11      239.10      215.55     37.23 o 
   6 -10  11       48.15       63.66     28.56 o 
   7 -10  11       44.88       46.82     15.11 o 
  -7  -9  11      363.81      349.57     29.11 o 
  -6  -9  11        4.10        2.14      6.84 o 
  -5  -9  11      538.81      804.93     40.79 o 
  -4  -9  11      178.53      206.41     19.36 o 
  -3  -9  11      126.99      140.65     22.70 o 
  -2  -9  11       10.92       11.96     31.31 o 
  -1  -9  11        0.22       -3.53     17.56 o 
   0  -9  11       46.97       33.76     12.93 o 
   1  -9  11      490.46      437.59     45.14 o 
   2  -9  11      666.07      640.29     18.47 o 
   3  -9  11     2508.84     2581.26     38.30 o 
   4  -9  11      510.06      486.40     19.24 o 
   5  -9  11       38.14       44.20     30.07 o 
   6  -9  11        1.49       -6.36      6.44 o 
   7  -9  11       16.88       27.63     24.53 o 
   8  -9  11       61.76       83.19     73.15 o 
  -8  -8  11      244.11      260.48     20.95 o 
  -7  -8  11      563.78      537.16     33.86 o 
  -6  -8  11        2.85       15.94     15.38 o 
  -5  -8  11      258.74      265.35     24.04 o 
  -4  -8  11       19.40       11.16      3.10 o 
  -3  -8  11       63.70       86.62     14.33 o 
  -2  -8  11       46.85       83.83     10.35 o 
  -1  -8  11      347.11      316.78     27.13 o 
   0  -8  11      492.89      477.63     17.61 o 
   1  -8  11        1.99       10.48     14.82 o 
   2  -8  11      861.27      960.07     29.20 o 
   3  -8  11      443.22      514.14     22.07 o 
   4  -8  11      412.52      415.09     43.74 o 
   5  -8  11       76.85      101.60     19.77 o 
   6  -8  11       50.08       67.03     13.73 o 
   7  -8  11        1.95       -4.13      7.88 o 
   8  -8  11       33.65       63.00     15.64 o 
  -9  -7  11      340.67      311.82     27.18 o 
  -8  -7  11      623.48      659.75    112.03 o 
  -7  -7  11       15.68      100.11     40.73 o 
  -6  -7  11     1202.40     1205.70     74.12 o 
  -5  -7  11      361.61      361.49     36.52 o 
  -4  -7  11      116.53      132.22     27.73 o 
  -3  -7  11       16.47       14.99     10.76 o 
  -2  -7  11       19.82       34.33     14.99 o 
  -1  -7  11     1705.38     1697.34     14.71 o 
   0  -7  11     1741.36     1725.43     81.98 o 
   1  -7  11      628.46      582.59     17.88 o 
   2  -7  11       18.48       28.26     21.37 o 
   3  -7  11      238.13      238.82     20.31 o 
   4  -7  11      256.51      247.37     36.12 o 
   5  -7  11       56.51       46.13      8.06 o 
   6  -7  11      138.07      165.83     41.94 o 
   7  -7  11       49.27       84.24     41.84 o 
   8  -7  11       71.31       83.31     47.20 o 
  -9  -6  11       44.99       57.21     13.87 o 
  -8  -6  11      633.81      772.43     23.05 o 
  -7  -6  11        1.11       -6.61     17.95 o 
  -6  -6  11      604.62      606.07     21.46 o 
  -5  -6  11      554.61      551.35     35.30 o 
  -4  -6  11       19.32       16.86     22.88 o 
  -3  -6  11      133.25      221.70     31.45 o 
  -2  -6  11      104.30      103.84     12.47 o 
  -1  -6  11      103.93      114.00     25.27 o 
   0  -6  11        5.92       11.54     20.24 o 
   1  -6  11      621.94      578.47     46.25 o 
   2  -6  11      613.82      569.90     40.52 o 
   3  -6  11      244.53      222.24     17.82 o 
   4  -6  11        1.33       -1.17     16.24 o 
   5  -6  11        3.47        8.20     33.70 o 
   6  -6  11      147.40      136.75     52.60 o 
   7  -6  11       70.37       93.32     12.23 o 
   8  -6  11      436.95      477.13     64.15 o 
 -10  -5  11       48.99       80.44     26.82 o 
  -9  -5  11     1164.69     1022.82     76.76 o 
  -8  -5  11      151.69      179.00     25.83 o 
  -7  -5  11     1151.52     1246.28     38.24 o 
  -6  -5  11       31.08       28.24     39.33 o 
  -5  -5  11      156.07      166.42     19.80 o 
  -4  -5  11     1786.20     1646.27     72.10 o 
  -3  -5  11     1512.48     1467.51     37.16 o 
  -2  -5  11      236.53      315.39     44.07 o 
  -1  -5  11       93.60      100.70     12.98 o 
   0  -5  11     1353.08     1288.03     42.51 o 
   1  -5  11       32.15       28.72     14.09 o 
   2  -5  11        7.17        7.48     11.03 o 
   3  -5  11        2.50       -4.83      4.83 o 
   4  -5  11      243.50      303.67     60.16 o 
   5  -5  11      355.71      408.85     49.25 o 
   6  -5  11      177.31      203.55     41.36 o 
   7  -5  11      163.18      234.26     57.07 o 
   8  -5  11        1.70       -4.64      5.26 o 
 -10  -4  11      400.66      373.31     38.01 o 
  -9  -4  11      544.27      599.54     21.10 o 
  -8  -4  11        3.01        9.11     24.81 o 
  -7  -4  11       70.71       58.44      5.90 o 
  -6  -4  11      316.44      305.22     13.42 o 
  -5  -4  11        6.46        4.41     23.28 o 
  -4  -4  11       24.15       96.94     21.73 o 
  -3  -4  11      848.62      822.71     49.25 o 
  -2  -4  11       70.15       78.86     14.21 o 
  -1  -4  11      302.21      309.26     34.65 o 
   0  -4  11       24.37       37.16     16.55 o 
   1  -4  11      829.03      927.14     33.18 o 
   2  -4  11       14.73       13.97     17.77 o 
   3  -4  11        2.75       19.09     27.53 o 
   4  -4  11      662.29      672.79     43.31 o 
   5  -4  11     1786.08     1799.86     28.72 o 
   6  -4  11      287.12      313.14     25.48 o 
   7  -4  11      285.49      306.60     50.56 o 
   8  -4  11      106.48      146.84     51.30 o 
 -11  -3  11      315.19      303.33     27.92 o 
 -10  -3  11      656.05      590.29     41.00 o 
  -9  -3  11        4.81        0.23      5.63 o 
  -8  -3  11      481.72      426.12     23.19 o 
  -7  -3  11      427.24      448.22     18.96 o 
  -6  -3  11       85.50       83.50     14.74 o 
  -5  -3  11       41.84       33.00      3.27 o 
  -4  -3  11        6.66       47.24     16.82 o 
  -3  -3  11     1627.78     1686.01     35.96 o 
  -2  -3  11        0.53       30.64     22.97 o 
  -1  -3  11     1508.68     1447.70     50.42 o 
   0  -3  11     1145.23     1166.77     22.21 o 
   1  -3  11      204.90      182.84     45.63 o 
   2  -3  11        7.09       -2.46      6.63 o 
   3  -3  11      242.87      221.96     35.12 o 
   4  -3  11     1333.10     1519.10     63.64 o 
   5  -3  11      392.39      354.58     31.53 o 
   6  -3  11      579.76      524.68     17.22 o 
   7  -3  11      128.34      127.42     77.92 o 
   8  -3  11      108.02      114.63     22.33 o 
 -11  -2  11       91.31      152.98     56.97 o 
 -10  -2  11      149.07      189.36     24.00 o 
  -9  -2  11        8.85       25.28     42.52 o 
  -8  -2  11      314.50      324.81     27.44 o 
  -7  -2  11        7.43        2.98      9.98 o 
  -6  -2  11      593.74      536.66      6.20 o 
  -5  -2  11      487.66      489.44     41.55 o 
  -4  -2  11        2.51        3.46      8.91 o 
  -3  -2  11      258.78      255.97     17.52 o 
  -2  -2  11        1.80       -2.16     25.10 o 
  -1  -2  11       31.80       33.13      9.83 o 
   0  -2  11        0.79        8.26      8.31 o 
   1  -2  11     1342.26     1252.00     38.24 o 
   2  -2  11       25.40       51.09     33.22 o 
   3  -2  11      205.83      200.35     39.69 o 
   4  -2  11      681.90      677.46     17.70 o 
   5  -2  11       82.93      102.12     13.87 o 
   6  -2  11      250.24      263.21     12.37 o 
   7  -2  11      947.33      883.06     32.52 o 
 -11  -1  11      115.76      108.32     12.30 o 
 -10  -1  11      270.64      329.13     77.14 o 
  -9  -1  11       61.49       82.06     27.23 o 
  -8  -1  11      179.03      172.58     11.01 o 
  -7  -1  11      292.28      380.91     38.70 o 
  -6  -1  11      688.14      679.97     82.45 o 
  -5  -1  11      326.28      511.77     30.68 o 
  -4  -1  11      171.97      218.48     53.95 o 
  -3  -1  11        1.69       84.18     18.73 o 
  -2  -1  11      441.51      458.02     17.81 o 
  -1  -1  11      245.58      264.40     21.62 o 
   0  -1  11     1592.35     1587.07     30.14 o 
   1  -1  11      303.79      285.17     13.15 o 
   2  -1  11      878.34     1194.91    104.76 o 
   3  -1  11      117.27      186.52     48.40 o 
   4  -1  11       32.34       45.63     33.08 o 
   5  -1  11        8.02       14.19     15.54 o 
   6  -1  11      132.08      132.93     10.76 o 
   7  -1  11       59.52       48.51      6.60 o 
 -11   0  11       29.85       37.44     13.50 o 
 -10   0  11       11.04       25.19     15.53 o 
  -9   0  11       16.73       17.02     57.29 o 
  -8   0  11      216.99      268.23     29.53 o 
  -7   0  11      450.36      408.48     17.28 o 
  -6   0  11     2002.72     2016.57     30.36 o 
  -5   0  11      278.63      277.31     32.39 o 
  -4   0  11        0.05       32.50     13.73 o 
  -3   0  11       61.62       80.86     22.04 o 
  -2   0  11        5.68       14.92     32.87 o 
  -1   0  11      115.29      172.28     32.71 o 
   0   0  11     1229.35     1451.45     55.85 o 
   1   0  11      668.16      926.69     66.18 o 
   2   0  11      668.43      657.49     33.96 o 
   3   0  11      790.33      808.65     60.78 o 
   4   0  11      638.95      658.42     21.37 o 
   5   0  11      130.86      149.34     51.53 o 
   6   0  11        0.93       11.23     18.18 o 
 -11   1  11      125.97      144.03     49.96 o 
 -10   1  11        0.45        8.45     27.24 o 
  -9   1  11       99.94      102.32     70.28 o 
  -8   1  11      721.32      671.03     45.91 o 
  -7   1  11      398.64      413.10     30.04 o 
  -6   1  11      338.04      315.60     22.54 o 
  -5   1  11       60.89       84.72     22.90 o 
  -4   1  11        0.43       -1.50     32.34 o 
  -3   1  11        7.61        7.08      5.15 o 
  -2   1  11      222.04      210.74      3.75 o 
  -1   1  11     3055.62     2909.25     57.30 o 
   0   1  11     1304.72     1147.62     36.67 o 
   1   1  11      721.47      614.83    103.31 o 
   2   1  11      303.04      333.58     24.25 o 
   3   1  11      461.80      485.80     53.49 o 
   4   1  11       81.70       96.39     42.08 o 
   5   1  11      112.34      141.19     66.95 o 
   6   1  11      963.24      938.04     28.08 o 
 -11   2  11       37.01      130.53     98.97 o 
 -10   2  11      549.30      490.66     93.74 o 
  -9   2  11      100.36      106.62     56.41 o 
  -8   2  11      691.41      652.85      4.31 o 
  -7   2  11      217.35      289.76     86.55 o 
  -6   2  11        9.41       15.32     25.95 o 
  -5   2  11       57.30       52.67     17.24 o 
  -4   2  11      209.81      262.75     37.25 o 
  -3   2  11      332.04      332.96     34.91 o 
  -2   2  11      590.02      578.71     24.53 o 
  -1   2  11     1649.77     1550.51    123.06 o 
   0   2  11      161.83      198.32     23.92 o 
   1   2  11       26.43       21.50     16.77 o 
   2   2  11      994.16      946.20     62.84 o 
   3   2  11      100.26      151.98     53.19 o 
   4   2  11       82.93       94.87     37.56 o 
   5   2  11      103.67      143.67     22.82 o 
 -11   3  11      780.28      761.41     45.91 o 
 -10   3  11       71.63      100.88     71.71 o 
  -9   3  11      146.82      203.21     82.23 o 
  -8   3  11      129.33      238.59     82.71 o 
  -7   3  11       52.44       48.77      6.69 o 
  -6   3  11       93.79      109.49     43.98 o 
  -5   3  11       17.47       22.51      6.35 o 
  -4   3  11      585.58      583.43     88.10 o 
  -3   3  11      757.23      832.68     82.51 o 
  -2   3  11     2638.12     2611.78     43.58 o 
  -1   3  11       53.27       82.87     54.11 o 
   0   3  11       96.15       81.64     26.50 o 
   1   3  11       39.03       46.82     55.28 o 
   2   3  11      523.70      488.40     47.34 o 
   3   3  11       84.83      136.52     73.24 o 
   4   3  11      525.10      485.96     24.33 o 
 -10   4  11      263.78      284.98     19.60 o 
  -9   4  11      218.01      311.27     86.07 o 
  -8   4  11       78.14       84.62     12.91 o 
  -7   4  11      711.27      814.98    104.75 o 
  -6   4  11        1.61       -1.44     37.77 o 
  -5   4  11      626.78      572.00      0.96 o 
  -4   4  11      404.14      405.34     38.61 o 
  -3   4  11      200.66      262.41     26.47 o 
  -2   4  11        1.94       28.09     32.07 o 
  -1   4  11      423.95      373.23     81.57 o 
   0   4  11       42.91       54.01     64.29 o 
   1   4  11       69.28       89.09     69.12 o 
   2   4  11        4.16       21.15     32.10 o 
   3   4  11       18.92        7.54     18.08 o 
 -10   5  11       43.44       51.16     58.33 o 
  -9   5  11       98.44      131.96     16.26 o 
  -8   5  11      303.17      355.76     69.81 o 
  -7   5  11        8.35       10.04     78.89 o 
  -6   5  11      115.72      204.64     54.51 o 
  -5   5  11      872.96      909.27     17.22 o 
  -4   5  11      180.02      200.77     11.88 o 
  -3   5  11      354.58      360.84     33.47 o 
  -2   5  11       78.13       70.80      7.13 o 
  -1   5  11      187.35      262.86     54.74 o 
   0   5  11      326.98      340.39     75.93 o 
   1   5  11      256.72      207.21     24.05 o 
   2   5  11      382.35      341.46     29.65 o 
  -9   6  11      287.15      344.75     68.85 o 
  -8   6  11        7.56       17.22     55.46 o 
  -7   6  11      486.18      482.51     44.47 o 
  -6   6  11      124.46      156.35     22.95 o 
  -5   6  11       28.18       79.37     45.89 o 
  -4   6  11       59.27      153.96    103.75 o 
  -3   6  11       58.08       48.28     12.61 o 
  -2   6  11      235.63      234.77      9.56 o 
  -1   6  11        9.77       23.17     56.69 o 
   0   6  11       31.09       28.53     12.43 o 
   1   6  11       47.48       50.91     12.35 o 
  -7   7  11       52.30       54.51     23.43 o 
  -6   7  11      631.47      659.02    107.60 o 
  -5   7  11        5.17       51.16     21.03 o 
  -4   7  11      406.82      455.72     51.17 o 
  -2   7  11      125.34      138.18     70.28 o 
  -1   7  11        7.10       15.78     24.86 o 
   1 -13  12      343.49      339.79     34.96 o 
  -3 -12  12      218.55      240.85     25.09 o 
  -2 -12  12      183.59      188.74     26.95 o 
  -1 -12  12      122.34      107.70     11.69 o 
   0 -12  12      678.06      740.84     41.69 o 
   1 -12  12      186.68      237.95     31.13 o 
   2 -12  12      279.82      272.87     13.02 o 
   3 -12  12        5.86        0.69      4.43 o 
   4 -12  12        5.12        6.50     13.63 o 
  -4 -11  12       10.59        3.11      0.97 o 
  -3 -11  12      172.61      229.64     30.13 o 
  -2 -11  12      992.38     1276.75     43.64 o 
  -1 -11  12       92.45       97.97     10.28 o 
   0 -11  12      882.37      906.22     27.11 o 
   1 -11  12       23.26       44.06     14.76 o 
   2 -11  12        0.38       -1.90      9.17 o 
   3 -11  12      220.23      191.59     13.91 o 
   4 -11  12       66.42       77.38     22.77 o 
   5 -11  12       94.66       81.53     11.77 o 
  -6 -10  12       72.46       69.03     14.03 o 
  -5 -10  12      199.69      265.52     29.16 o 
  -4 -10  12        7.46       10.69     31.00 o 
  -3 -10  12      931.33      955.91     37.91 o 
  -2 -10  12      461.70      440.39     40.97 o 
  -1 -10  12      358.67      343.21     15.56 o 
   0 -10  12      291.71      348.63     51.36 o 
   1 -10  12        2.82        2.18      6.20 o 
   2 -10  12      509.37      521.06     28.68 o 
   3 -10  12       38.85       86.61     38.11 o 
   4 -10  12      311.20      387.81     47.78 o 
   5 -10  12       24.02       61.90     36.03 o 
   6 -10  12      128.39      155.34     33.60 o 
  -7  -9  12       70.59       65.97     12.84 o 
  -6  -9  12      278.17      324.32     12.60 o 
  -5  -9  12      114.31      189.62     37.50 o 
  -4  -9  12      172.37      171.26     29.79 o 
  -3  -9  12     1002.44     1239.29     32.36 o 
  -2  -9  12       58.15       63.82     25.82 o 
  -1  -9  12      126.55      114.15     16.33 o 
   0  -9  12       21.99       57.06     23.95 o 
   1  -9  12       46.22       59.52     26.43 o 
   2  -9  12        1.59       25.09     31.19 o 
   3  -9  12        1.60        7.78     39.21 o 
   4  -9  12       83.35       97.48     25.24 o 
   5  -9  12       10.58       18.20     12.00 o 
   6  -9  12      335.85      352.73     20.89 o 
   7  -9  12      169.29      189.63     22.55 o 
  -8  -8  12       35.57       34.74     24.10 o 
  -7  -8  12       20.27       36.80     30.36 o 
  -6  -8  12      244.82      262.77     40.37 o 
  -5  -8  12       46.04      126.59     26.83 o 
  -4  -8  12      998.09      995.97     92.51 o 
  -3  -8  12        1.83       14.16     18.79 o 
  -2  -8  12        7.89       27.59     34.82 o 
  -1  -8  12       20.76       23.07      7.08 o 
   0  -8  12      344.37      299.06     30.73 o 
   1  -8  12       56.13       92.29     29.26 o 
   2  -8  12      221.45      230.80      9.36 o 
   3  -8  12      970.71      818.55     31.87 o 
   4  -8  12        4.78        3.32     10.43 o 
   5  -8  12      928.76      992.33     87.30 o 
   6  -8  12       89.15       96.70      8.31 o 
   7  -8  12       39.31       39.84     50.85 o 
  -8  -7  12       29.95       25.82     12.68 o 
  -7  -7  12      368.07      411.27     18.37 o 
  -6  -7  12       91.49      112.84     29.68 o 
  -5  -7  12      753.52      757.37     20.15 o 
  -4  -7  12      843.27      917.83    109.51 o 
  -3  -7  12      313.43      333.51     25.76 o 
  -2  -7  12        3.83       15.92     15.40 o 
  -1  -7  12        3.84       25.48     21.36 o 
   0  -7  12      451.63      539.61     48.92 o 
   1  -7  12        9.59        9.40     13.15 o 
   2  -7  12       56.45       86.12     51.43 o 
   3  -7  12      172.09      214.57     21.98 o 
   4  -7  12      119.11      159.76     14.65 o 
   5  -7  12      257.30      255.98     20.59 o 
   6  -7  12      495.51      497.36     28.06 o 
   7  -7  12        0.30       -0.86     16.07 o 
  -9  -6  12      269.96      295.30     20.76 o 
  -8  -6  12      109.42      113.96     25.45 o 
  -7  -6  12      456.90      390.83     17.98 o 
  -6  -6  12       35.03       47.71      6.67 o 
  -5  -6  12      491.66      456.27     47.27 o 
  -4  -6  12      321.98      299.89     23.24 o 
  -3  -6  12       37.90       82.77     31.57 o 
  -2  -6  12      582.73      544.54     32.18 o 
  -1  -6  12       34.93       84.49     23.36 o 
   0  -6  12      260.70      237.48     17.79 o 
   1  -6  12     1659.41     1650.31     29.44 o 
   2  -6  12     1982.12     1917.68     38.47 o 
   3  -6  12      110.80       92.62     16.81 o 
   4  -6  12      309.30      333.24     39.16 o 
   5  -6  12       14.97       39.63     26.33 o 
   6  -6  12       76.00       67.90     96.10 o 
   7  -6  12        1.28        3.26     48.33 o 
  -9  -5  12      355.38      345.45     24.65 o 
  -8  -5  12      882.83      807.39    151.26 o 
  -7  -5  12       72.11      103.65     23.77 o 
  -6  -5  12      211.32      247.43     26.16 o 
  -5  -5  12       74.31       71.70     24.27 o 
  -4  -5  12      248.47      201.23     35.07 o 
  -3  -5  12       46.69       39.93     27.44 o 
  -2  -5  12       40.83       30.62      5.17 o 
  -1  -5  12       38.96       51.16     27.12 o 
   0  -5  12      352.00      364.10     20.93 o 
   1  -5  12     2156.02     2039.20     19.82 o 
   2  -5  12       85.48       63.97     35.26 o 
   3  -5  12      355.18      352.95     25.20 o 
   4  -5  12      110.34      110.62     20.34 o 
   5  -5  12      630.93      607.86     22.00 o 
   6  -5  12      109.98      200.80     60.50 o 
   7  -5  12       81.68       73.01     46.01 o 
 -10  -4  12       29.56       18.02     17.05 o 
  -9  -4  12      244.52      239.30     31.40 o 
  -8  -4  12        4.13       26.65     25.77 o 
  -7  -4  12       45.63       41.56      2.21 o 
  -6  -4  12        0.13        7.75     21.89 o 
  -5  -4  12      650.73      600.05      6.92 o 
  -4  -4  12      223.67      195.34     20.34 o 
  -3  -4  12      194.70      214.52     29.57 o 
  -2  -4  12     1681.75     1546.26    108.53 o 
  -1  -4  12     1357.62     1347.20     28.66 o 
   0  -4  12     2004.74     1784.12      7.77 o 
   1  -4  12      245.06      248.03     11.23 o 
   2  -4  12       86.03       82.30     13.91 o 
   3  -4  12      171.27      154.07     14.62 o 
   4  -4  12      109.97      213.25     85.10 o 
   5  -4  12       96.94       99.32     13.15 o 
   6  -4  12     1061.00      960.37    131.78 o 
   7  -4  12     1280.86     1181.12     77.74 o 
 -10  -3  12      166.05      208.91     44.74 o 
  -9  -3  12      339.27      410.83     36.44 o 
  -8  -3  12      120.41      117.54     14.67 o 
  -7  -3  12       42.06       71.76     53.54 o 
  -6  -3  12      222.44      275.16     37.96 o 
  -5  -3  12      326.87      322.88     12.69 o 
  -4  -3  12      412.10      459.88     35.40 o 
  -3  -3  12      164.34      192.81     17.81 o 
  -2  -3  12     1001.26     1171.30     50.42 o 
  -1  -3  12        1.25        1.56      9.88 o 
   0  -3  12      326.82      357.24     28.75 o 
   1  -3  12     1256.87     1253.27    133.98 o 
   2  -3  12      499.02      475.10     35.84 o 
   3  -3  12        4.97       22.47     63.11 o 
   4  -3  12      182.17      173.21     31.77 o 
   5  -3  12     1156.74      958.35     72.23 o 
   6  -3  12       88.57       96.34     49.17 o 
   7  -3  12      228.69      234.24     38.01 o 
 -10  -2  12       62.13       79.23     41.04 o 
  -9  -2  12       55.00       49.51     14.10 o 
  -8  -2  12        0.50        3.49      8.02 o 
  -7  -2  12      791.31      752.87     11.16 o 
  -6  -2  12      350.20      321.17     17.56 o 
  -5  -2  12      933.43      944.07     42.78 o 
  -4  -2  12      981.08     1016.46     42.04 o 
  -3  -2  12     1142.67     1183.85     46.54 o 
  -2  -2  12      261.33      292.45     24.63 o 
  -1  -2  12      176.08      201.87     20.87 o 
   0  -2  12      136.80      141.62     18.12 o 
   1  -2  12      145.20      130.23     10.78 o 
   2  -2  12      370.89      388.78     48.30 o 
   3  -2  12      549.79      493.95     36.30 o 
   4  -2  12     1746.61     1609.31     31.34 o 
   5  -2  12      241.69      348.32     73.03 o 
   6  -2  12      131.91      157.17     15.16 o 
 -10  -1  12       58.60       59.76     37.77 o 
  -9  -1  12       59.04       46.10     52.77 o 
  -8  -1  12       20.05       19.50      6.06 o 
  -7  -1  12       19.14       13.91     30.07 o 
  -6  -1  12      316.33      308.03     26.92 o 
  -5  -1  12     1611.19     1450.99     25.45 o 
  -4  -1  12      909.44      967.58     44.78 o 
  -3  -1  12        2.99       64.36     14.87 o 
  -2  -1  12      523.88      513.27      9.63 o 
  -1  -1  12      256.32      273.99     13.81 o 
   0  -1  12     1806.80     1925.10     48.00 o 
   1  -1  12       35.14       26.78     31.08 o 
   2  -1  12      768.07      796.64     52.58 o 
   3  -1  12      736.54      703.28     36.83 o 
   4  -1  12      629.63      622.14     15.71 o 
   5  -1  12        3.53       28.09     46.72 o 
   6  -1  12        7.77        8.28     14.12 o 
 -10   0  12      158.33      121.92     59.29 o 
  -9   0  12      141.26      153.48     11.00 o 
  -8   0  12       84.57       76.98     36.81 o 
  -7   0  12      206.82      218.48     21.31 o 
  -6   0  12      933.80      850.21     21.15 o 
  -5   0  12      383.93      432.30     43.79 o 
  -4   0  12     1351.09     1316.02     45.10 o 
  -3   0  12      153.68      188.96     13.62 o 
  -2   0  12      228.98      278.99     21.81 o 
  -1   0  12      415.17      390.18      8.08 o 
   0   0  12        8.92        2.23      3.34 o 
   1   0  12      679.08      649.31     34.48 o 
   2   0  12      250.47      217.52     27.96 o 
   3   0  12     1285.56     1235.80     61.41 o 
   4   0  12       37.64       40.82      6.22 o 
   5   0  12      127.72      179.99     34.44 o 
 -10   1  12      240.34      317.50     57.85 o 
  -9   1  12        3.87       16.74     59.28 o 
  -8   1  12      504.95      518.40     83.69 o 
  -7   1  12     1375.10     1553.04     99.04 o 
  -6   1  12      553.90      530.87    112.04 o 
  -5   1  12       92.10      138.95     33.68 o 
  -4   1  12        6.21       24.41     20.47 o 
  -3   1  12      323.65      327.98     13.13 o 
  -2   1  12      187.60      207.69     43.46 o 
  -1   1  12        5.51       -1.04     10.79 o 
   0   1  12      965.15      949.41     46.16 o 
   1   1  12      877.19     1005.48     54.68 o 
   2   1  12        7.02       72.64     65.35 o 
   3   1  12      496.16      545.17     64.05 o 
   4   1  12      107.45      142.62     55.27 o 
   5   1  12        2.59       18.47     39.91 o 
 -10   2  12       21.21        3.35      8.60 o 
  -9   2  12      256.46      291.20     27.26 o 
  -8   2  12        5.84       12.91    111.88 o 
  -7   2  12     1555.08     1752.21    116.75 o 
  -6   2  12      193.49      176.44     61.20 o 
  -5   2  12      257.59      281.13     29.41 o 
  -4   2  12      407.13      414.93     30.58 o 
  -3   2  12       54.71       50.84     17.90 o 
  -2   2  12       14.80       19.98     48.42 o 
  -1   2  12      473.99      593.59     39.53 o 
   0   2  12     1590.99     1464.78    103.36 o 
   1   2  12        1.91       26.51     39.27 o 
   2   2  12      227.24      217.34     10.55 o 
   3   2  12      286.11      315.23     31.14 o 
   4   2  12      183.33      172.57     33.47 o 
 -10   3  12      319.49      401.66    117.63 o 
  -9   3  12        1.94        2.39      8.12 o 
  -8   3  12      101.27      135.31    112.36 o 
  -7   3  12       87.13      215.63    109.49 o 
  -6   3  12       33.67       23.90     39.21 o 
  -5   3  12        0.19       -3.66     18.77 o 
  -4   3  12      326.41      327.38     23.78 o 
  -3   3  12      395.58      414.49     33.05 o 
  -2   3  12      335.99      395.89     41.92 o 
  -1   3  12     1200.06     1203.94     67.13 o 
   0   3  12      766.44      745.28     40.47 o 
   1   3  12       55.54       57.57     49.61 o 
   2   3  12      170.13      150.64     39.93 o 
   3   3  12      234.40      202.99     17.22 o 
  -9   4  12       18.62       14.82     70.28 o 
  -8   4  12       24.44       59.28    112.35 o 
  -7   4  12      629.02      579.16     64.09 o 
  -6   4  12       29.03       22.47     70.28 o 
  -5   4  12        1.11       -2.39    106.61 o 
  -4   4  12     1028.47     1136.16     98.06 o 
  -3   4  12      121.90      142.64     37.22 o 
  -2   4  12       16.18       14.55     29.48 o 
  -1   4  12       94.74      186.17     56.81 o 
   0   4  12        0.24       75.12     24.91 o 
   1   4  12      147.65      220.47     40.23 o 
   2   4  12      606.30      603.49     28.82 o 
  -8   5  12        5.47       16.26     29.65 o 
  -7   5  12       12.72        6.22      3.83 o 
  -6   5  12       78.52       91.32     72.67 o 
  -5   5  12      167.78      174.04     15.30 o 
  -4   5  12     1508.65     1715.74     93.78 o 
  -3   5  12      627.04      565.36     16.16 o 
  -2   5  12       18.01       40.16     72.19 o 
  -1   5  12        0.40       -5.57      5.57 o 
   0   5  12       12.44       48.03     70.53 o 
  -7   6  12       39.08       56.89     73.63 o 
  -6   6  12        3.73       -4.78      8.60 o 
  -5   6  12       82.70      194.59     79.85 o 
  -4   6  12       18.38      119.52     69.32 o 
  -2   6  12       51.07       91.80     65.03 o 
  -1 -12  13       37.60       33.89     12.51 o 
   0 -12  13        0.52       -0.95      4.89 o 
   1 -12  13       12.09       12.64     21.97 o 
   2 -12  13      143.95      180.63     25.27 o 
  -3 -11  13       21.30      130.42     48.55 o 
  -2 -11  13      148.22      208.38     35.01 o 
  -1 -11  13      153.41      127.62     16.01 o 
   0 -11  13      177.13      156.13     25.63 o 
   1 -11  13      348.91      338.72     20.47 o 
   2 -11  13       67.28       52.98     11.46 o 
   3 -11  13      216.20      254.60     27.13 o 
   4 -11  13        0.26       -3.34     26.67 o 
  -5 -10  13       45.15       54.87     21.84 o 
  -4 -10  13       53.16       60.16     23.09 o 
  -3 -10  13      172.71      198.53     25.22 o 
  -2 -10  13      170.66      144.50      7.14 o 
  -1 -10  13      431.52      489.38     27.09 o 
   0 -10  13       23.71       76.42     37.29 o 
   1 -10  13       37.89       32.19     28.15 o 
   2 -10  13       75.77       76.23     15.61 o 
   3 -10  13       14.82       16.81     14.02 o 
   4 -10  13      185.38      216.01     27.62 o 
   5 -10  13      466.21      424.00     25.29 o 
  -6  -9  13      205.20      213.93     22.44 o 
  -5  -9  13      170.78      165.85     18.81 o 
  -4  -9  13      463.33      421.57     31.95 o 
  -3  -9  13      279.13      241.31     19.87 o 
  -2  -9  13      305.57      334.04     42.42 o 
  -1  -9  13       39.17       36.46      6.80 o 
   0  -9  13      323.29      334.88     28.67 o 
   1  -9  13        4.55       -2.74      5.23 o 
   2  -9  13       27.06       20.63      7.43 o 
   3  -9  13      167.96      204.35     25.19 o 
   4  -9  13      132.22      111.30     18.03 o 
   5  -9  13      271.29      322.02     25.69 o 
  -7  -8  13      185.01      199.40     25.46 o 
  -6  -8  13       60.60       63.57      8.01 o 
  -5  -8  13      338.00      347.45     36.63 o 
  -4  -8  13       29.58       66.34     16.75 o 
  -3  -8  13      217.83      260.78     49.84 o 
  -2  -8  13       78.88       84.67     19.15 o 
  -1  -8  13      101.52      122.49     20.39 o 
   0  -8  13      383.30      367.76     30.32 o 
   1  -8  13       73.51       97.20     52.93 o 
   2  -8  13      414.65      432.09     25.74 o 
   3  -8  13      559.57      535.20     31.59 o 
   4  -8  13      677.00      593.05      9.58 o 
   5  -8  13       42.46       56.03     34.93 o 
   6  -8  13      223.16      252.16     24.98 o 
  -8  -7  13        6.72        8.79     30.58 o 
  -7  -7  13      846.21      959.34     27.97 o 
  -6  -7  13      506.74      509.65     19.47 o 
  -5  -7  13       34.48       29.07     23.90 o 
  -4  -7  13      366.50      367.64     10.83 o 
  -3  -7  13      364.84      387.66     36.78 o 
  -2  -7  13        2.47       -2.87      4.84 o 
  -1  -7  13       69.20       72.55     20.83 o 
   0  -7  13        6.72        5.99      4.20 o 
   1  -7  13      176.92      156.43     11.30 o 
   2  -7  13       29.87       25.36     12.03 o 
   3  -7  13      609.52      671.02     20.56 o 
   4  -7  13       60.92       62.64     50.33 o 
   5  -7  13        2.77       59.99     56.51 o 
   6  -7  13        6.29       10.70     47.22 o 
  -8  -6  13       14.20       11.23      6.42 o 
  -7  -6  13       53.92      105.83     21.03 o 
  -6  -6  13      384.09      327.12     14.42 o 
  -5  -6  13      214.63      249.38     40.84 o 
  -4  -6  13      814.79      778.40    117.66 o 
  -3  -6  13      106.32      115.41     17.32 o 
  -2  -6  13      197.89      204.99     37.10 o 
  -1  -6  13        0.10       -6.44      6.44 o 
   0  -6  13       10.65       -1.66      4.96 o 
   1  -6  13      461.32      531.18     35.57 o 
   2  -6  13     1101.54     1203.08     36.74 o 
   3  -6  13      874.06      920.08     77.39 o 
   4  -6  13      451.54      435.99     16.89 o 
   5  -6  13       55.55       43.98     27.36 o 
   6  -6  13      202.03      247.44     65.93 o 
  -9  -5  13       27.92       28.44     17.11 o 
  -8  -5  13        6.37       23.31     21.45 o 
  -7  -5  13      705.45      696.97     44.56 o 
  -6  -5  13       28.37       24.58     21.17 o 
  -5  -5  13      793.98      861.31     91.12 o 
  -4  -5  13       15.79      132.85     48.93 o 
  -3  -5  13      244.51      247.31     23.83 o 
  -2  -5  13      214.19      207.54     22.87 o 
  -1  -5  13       42.88       59.99     43.32 o 
   0  -5  13      283.00      247.07     27.30 o 
   1  -5  13       24.82       66.69     11.52 o 
   2  -5  13     1651.59     1620.05     58.57 o 
   3  -5  13        5.76        5.00      9.62 o 
   4  -5  13       18.73       50.97     33.41 o 
   5  -5  13      185.35      219.46     65.51 o 
   6  -5  13      140.16      255.14     70.99 o 
  -9  -4  13      108.13       98.10      8.26 o 
  -8  -4  13      795.14     1015.58     46.21 o 
  -7  -4  13      537.65      472.07     15.99 o 
  -6  -4  13      307.94      306.25     32.38 o 
  -5  -4  13      281.55      312.67     25.19 o 
  -4  -4  13      265.14      280.49     25.97 o 
  -3  -4  13      203.23      181.30     21.07 o 
  -2  -4  13        0.23       -3.76      7.02 o 
  -1  -4  13     2141.93     2050.07     53.77 o 
   0  -4  13     2046.98     1908.68     26.56 o 
   1  -4  13      295.70      280.86     35.98 o 
   2  -4  13      723.92      686.65     29.15 o 
   3  -4  13        0.87       13.53     12.57 o 
   4  -4  13      172.52      212.77     63.59 o 
   5  -4  13       82.77      143.86     42.21 o 
   6  -4  13        1.64        2.14     41.82 o 
  -9  -3  13       85.39       95.29     21.73 o 
  -8  -3  13      449.47      438.29     25.08 o 
  -7  -3  13       38.78       45.18     18.87 o 
  -6  -3  13       52.01       46.14     32.69 o 
  -5  -3  13      317.39      268.30     34.94 o 
  -4  -3  13     1043.91     1044.36     40.42 o 
  -3  -3  13      285.26      289.74     35.06 o 
  -2  -3  13       34.30       45.02     11.50 o 
  -1  -3  13     1578.85     1464.85     49.84 o 
   0  -3  13      156.47      213.24     28.30 o 
   1  -3  13      931.65     1017.27     83.04 o 
   2  -3  13      390.01      376.27     34.51 o 
   3  -3  13       33.82       25.34     98.01 o 
   4  -3  13       20.95       12.66     61.31 o 
   5  -3  13       33.46       72.21     66.62 o 
  -9  -2  13      408.55      366.64     11.51 o 
  -8  -2  13      103.51      123.46     24.31 o 
  -7  -2  13        0.07       -0.21     30.11 o 
  -6  -2  13       44.72       63.14     52.65 o 
  -5  -2  13       11.60        5.77      4.39 o 
  -4  -2  13      651.90      658.74     39.81 o 
  -3  -2  13      141.93      146.90     25.16 o 
  -2  -2  13      294.39      361.64     43.41 o 
  -1  -2  13      478.68      446.45      9.64 o 
   0  -2  13      783.07      799.53     34.42 o 
   1  -2  13        3.88       -4.45      4.80 o 
   2  -2  13       24.43       28.69     96.10 o 
   3  -2  13      269.07      277.52     23.42 o 
   4  -2  13        5.53       -4.58     13.67 o 
   5  -2  13      162.33      238.75     61.54 o 
 -10  -1  13        5.80       48.77     48.77 o 
  -9  -1  13       48.42      125.74     71.71 o 
  -8  -1  13      362.71      394.39     26.08 o 
  -7  -1  13      424.97      432.46     42.42 o 
  -6  -1  13      596.91      586.09     27.22 o 
  -5  -1  13      410.26      498.62     57.75 o 
  -4  -1  13      491.56      474.87     14.70 o 
  -3  -1  13        2.21       -2.60      4.75 o 
  -2  -1  13      116.07      129.68     18.81 o 
  -1  -1  13      379.71      419.98     37.47 o 
   0  -1  13        0.86       11.39     44.94 o 
   1  -1  13      336.36      297.91     38.26 o 
   2  -1  13      902.88      768.46     22.10 o 
   3  -1  13      243.20      217.91     49.33 o 
   4  -1  13      413.80      357.64      9.56 o 
  -9   0  13       29.46       90.84     33.46 o 
  -8   0  13       76.02      166.87    106.62 o 
  -7   0  13       23.00       32.82     24.81 o 
  -6   0  13       49.92       66.77     42.04 o 
  -5   0  13      802.86      859.33     74.90 o 
  -4   0  13     2685.53     2511.99     22.94 o 
  -3   0  13     1019.87     1172.70     57.72 o 
  -2   0  13        6.84       19.08     36.02 o 
  -1   0  13      142.84      147.70     35.85 o 
   0   0  13        8.55       21.99     84.14 o 
   1   0  13       11.50       12.84      6.54 o 
   2   0  13       56.68       44.05     27.29 o 
   3   0  13      416.20      472.40     54.50 o 
   4   0  13      334.89      340.93     41.55 o 
  -9   1  13      401.76      396.90     84.64 o 
  -8   1  13        1.23        1.44    101.36 o 
  -7   1  13       11.60        2.87     50.68 o 
  -6   1  13      261.70      288.63     31.31 o 
  -5   1  13     1073.12     1134.81     22.55 o 
  -4   1  13      367.53      354.35     30.98 o 
  -3   1  13       26.45       32.56     16.56 o 
  -2   1  13      261.91      254.54     21.11 o 
  -1   1  13       14.31       31.93     13.16 o 
   0   1  13      425.03      406.04     53.65 o 
   1   1  13       31.72       42.71     14.03 o 
   2   1  13      132.96      153.63     40.88 o 
   3   1  13      314.35      300.77     37.78 o 
  -9   2  13        0.51       22.47     61.67 o 
  -8   2  13      296.26      399.27    103.29 o 
  -7   2  13      892.53      900.66     22.48 o 
  -6   2  13     1007.54      887.80     27.27 o 
  -5   2  13      866.12      866.04     43.22 o 
  -4   2  13       77.34      107.29     21.44 o 
  -3   2  13       19.16       20.86     22.59 o 
  -2   2  13      306.74      292.47     42.63 o 
  -1   2  13       28.18       25.96     55.14 o 
   0   2  13        3.05       78.15     22.75 o 
   1   2  13      218.91      185.64     13.83 o 
   2   2  13        4.93        9.27     18.64 o 
  -8   3  13      321.37      364.85     55.95 o 
  -7   3  13      388.27      376.34      4.79 o 
  -6   3  13        7.12       26.30     44.46 o 
  -5   3  13       25.70       26.78      4.31 o 
  -4   3  13      239.41      263.76     46.38 o 
  -3   3  13      492.30      430.81     29.56 o 
  -2   3  13       44.10      137.82     54.99 o 
  -1   3  13        1.25       -0.59     47.42 o 
   0   3  13      182.04      212.63     22.51 o 
   1   3  13        2.15       -5.38     11.35 o 
  -7   4  13      126.24      229.50     77.94 o 
  -6   4  13       80.07       72.19     94.66 o 
  -5   4  13       12.24       11.47    109.96 o 
  -4   4  13       34.45       46.58     20.12 o 
  -3   4  13      250.15      283.91     40.55 o 
  -2   4  13      244.49      202.25     24.51 o 
  -1   4  13       41.04       86.92     44.10 o 
   0   4  13      543.42      466.18     26.46 o 
  -6   5  13      106.43       80.81     74.59 o 
  -5   5  13       83.01      108.05    116.66 o 
  -4   5  13        5.27        8.12     17.69 o 
  -3   5  13      302.78      297.42     10.04 o 
  -1 -11  14       16.11       16.21     18.43 o 
   0 -11  14      659.74      637.32     52.05 o 
   1 -11  14       67.84       91.71     23.35 o 
  -3 -10  14       15.57       15.16     15.69 o 
  -2 -10  14      121.86      137.26     67.18 o 
  -1 -10  14      267.31      238.28     44.70 o 
   0 -10  14       20.52       11.69     16.67 o 
   1 -10  14      373.81      342.73      8.31 o 
   2 -10  14        0.61       13.74     36.24 o 
   3 -10  14        0.02       20.32     41.47 o 
  -5  -9  14       16.37       28.38     27.19 o 
  -4  -9  14      510.94      481.39      6.58 o 
  -3  -9  14      223.05      311.52     55.25 o 
  -2  -9  14      174.55      205.85     38.26 o 
  -1  -9  14      851.60      791.51    107.11 o 
   0  -9  14       70.12      163.01     36.60 o 
   1  -9  14      135.74      112.55     25.65 o 
   2  -9  14        0.51       -2.25      2.25 o 
   3  -9  14       49.05       43.32     10.34 o 
   4  -9  14      105.26      101.02     11.34 o 
  -6  -8  14       14.67       11.14     32.28 o 
  -5  -8  14       53.62       56.74     16.83 o 
  -4  -8  14       79.93       79.59     18.09 o 
  -3  -8  14       12.51       43.37     37.86 o 
  -2  -8  14      240.09      245.23     16.70 o 
  -1  -8  14       31.38       29.43     33.43 o 
   0  -8  14       86.05       85.90     37.11 o 
   1  -8  14      144.49      107.62     25.35 o 
   2  -8  14      477.02      477.62     35.26 o 
   3  -8  14        5.34       -0.31      6.99 o 
   4  -8  14       41.83       41.27      8.82 o 
  -7  -7  14      531.43      602.84     48.09 o 
  -6  -7  14       74.34       69.99     37.52 o 
  -5  -7  14        0.21        2.30     18.92 o 
  -4  -7  14       54.90      133.28     35.08 o 
  -3  -7  14      588.05      564.02     19.52 o 
  -2  -7  14      207.44      535.06     50.50 o 
  -1  -7  14      103.42       89.13     15.16 o 
   0  -7  14        2.58       17.46     24.30 o 
   1  -7  14      271.05      280.47     22.42 o 
   2  -7  14      111.61       89.93     29.25 o 
   3  -7  14       34.55       35.33     61.11 o 
   4  -7  14      238.29      228.57     20.16 o 
  -7  -6  14        4.81       29.54     31.43 o 
  -6  -6  14        0.07       -8.46      8.46 o 
  -5  -6  14       53.53       61.49     33.29 o 
  -4  -6  14        1.78        3.03      7.85 o 
  -3  -6  14      454.69      578.90     36.11 o 
  -2  -6  14       86.44      181.53     56.09 o 
  -1  -6  14      324.88      331.56     15.40 o 
   0  -6  14      812.68      994.45     37.40 o 
   1  -6  14       29.68       48.16     16.67 o 
   2  -6  14      290.98      304.47      9.71 o 
   3  -6  14      168.16      194.14     28.62 o 
   4  -6  14      553.05      504.53     76.34 o 
  -8  -5  14       61.41       73.95      7.47 o 
  -7  -5  14        1.60        4.82      8.55 o 
  -6  -5  14      376.14      356.35     73.24 o 
  -5  -5  14      198.99      210.22     23.52 o 
  -4  -5  14      439.39      420.94     31.20 o 
  -3  -5  14        7.42       99.83     45.98 o 
  -2  -5  14       21.02       20.28     31.10 o 
  -1  -5  14        1.01       19.16     33.22 o 
   0  -5  14        2.64        5.77     41.24 o 
   1  -5  14      132.22      185.21     19.47 o 
   2  -5  14      283.79      308.17     39.59 o 
   3  -5  14      635.99      624.63     45.83 o 
   4  -5  14      551.33      491.57     34.91 o 
  -8  -4  14        4.77       -1.28      2.10 o 
  -7  -4  14      108.51       82.16      4.54 o 
  -6  -4  14      528.19      459.88     35.44 o 
  -5  -4  14      136.49      133.10     20.49 o 
  -4  -4  14      175.76      147.65     21.97 o 
  -3  -4  14      931.56     1118.55     44.74 o 
  -2  -4  14       16.55       20.47      5.18 o 
  -1  -4  14       12.13       44.75     27.38 o 
   0  -4  14      448.15      503.91     43.84 o 
   1  -4  14      522.42      518.89     24.68 o 
   2  -4  14      359.62      360.70     26.20 o 
   3  -4  14        1.29       -3.51      8.56 o 
   4  -4  14       50.04       38.73     41.12 o 
  -8  -3  14       63.64       64.07     13.26 o 
  -7  -3  14       43.83      151.73     48.97 o 
  -6  -3  14     1154.06     1052.16     23.74 o 
  -5  -3  14       44.40       40.17     42.01 o 
  -4  -3  14      329.58      334.32     23.09 o 
  -3  -3  14        6.01       33.63     36.33 o 
  -2  -3  14        8.16        1.76      5.63 o 
  -1  -3  14       93.75      106.28     17.96 o 
   0  -3  14     1836.99     1638.27     22.22 o 
   1  -3  14     1230.91     1245.16     33.23 o 
   2  -3  14      301.72      277.64     10.04 o 
   3  -3  14        1.53       -5.26      6.69 o 
   4  -3  14        6.84       18.97     15.82 o 
  -8  -2  14      266.31      324.18     37.19 o 
  -7  -2  14      499.67      480.51     18.17 o 
  -6  -2  14       44.26       27.85     10.45 o 
  -5  -2  14      293.77      395.94     39.85 o 
  -4  -2  14      145.73      149.67     31.21 o 
  -3  -2  14      111.43      169.57     33.48 o 
  -2  -2  14       41.31       37.21     28.04 o 
  -1  -2  14      914.76     1059.52     39.55 o 
   0  -2  14       15.23        5.74      3.34 o 
   1  -2  14        9.44        4.40     40.47 o 
   2  -2  14        4.48       32.03     70.28 o 
   3  -2  14      124.69       98.74     16.11 o 
  -8  -1  14       11.33      111.88     78.41 o 
  -7  -1  14        2.64       -2.91      6.10 o 
  -6  -1  14       10.24       13.22     41.44 o 
  -5  -1  14       11.53       12.52     40.81 o 
  -4  -1  14       78.80       63.08      6.43 o 
  -3  -1  14      432.91      398.21     20.43 o 
  -2  -1  14      130.04      158.93     23.50 o 
  -1  -1  14      226.67      309.18     31.86 o 
   0  -1  14        9.13      133.31     74.33 o 
   1  -1  14       78.73      152.00     32.75 o 
   2  -1  14      148.63      233.19     71.58 o 
   3  -1  14      170.25      170.51     29.54 o 
  -8   0  14      237.82      266.33     17.22 o 
  -7   0  14       60.57       90.84     27.73 o 
  -6   0  14        1.26        0.62     24.80 o 
  -5   0  14        3.14       -3.34      3.34 o 
  -4   0  14      162.48      191.67     38.82 o 
  -3   0  14       96.02       96.96     19.53 o 
  -2   0  14       94.03      149.73     27.97 o 
  -1   0  14        9.75       19.64     17.35 o 
   0   0  14      214.20      247.23     18.38 o 
   1   0  14       41.96       36.09     69.83 o 
   2   0  14       37.18       26.16     41.70 o 
  -8   1  14       21.48       11.95     96.10 o 
  -7   1  14      205.43      182.17      9.56 o 
  -6   1  14       11.38       27.25     52.59 o 
  -5   1  14      435.88      415.99     23.46 o 
  -4   1  14        5.55       55.13     29.27 o 
  -3   1  14       30.88       68.06     27.65 o 
  -2   1  14      511.12      504.11     28.76 o 
  -1   1  14       27.91       38.44     54.13 o 
   0   1  14       14.89       10.17     11.47 o 
   1   1  14      399.44      420.60     30.37 o 
  -7   2  14        5.01       -2.87     11.95 o 
  -6   2  14        8.72        8.12      6.69 o 
  -5   2  14      676.89      718.82    102.83 o 
  -4   2  14       50.59       30.32     10.99 o 
  -3   2  14        1.86       13.61     35.07 o 
  -2   2  14       60.50       71.95     26.26 o 
  -1   2  14      112.63      145.52     28.69 o 
   0   2  14        2.95        3.26     61.68 o 
  -6   3  14      180.76      211.82    100.41 o 
  -5   3  14      349.85      383.02    107.11 o 
  -4   3  14      107.14       80.33      7.89 o 
  -3   3  14      352.67      378.49     21.35 o 
  -2   3  14        7.63       14.55     46.21 o 
  -3  -9  15        5.04       -2.21      2.21 o 
  -2  -9  15      337.70      322.76     28.89 o 
  -1  -9  15       31.32       45.63     37.82 o 
   0  -9  15      295.64      306.48     18.68 o 
   1  -9  15       33.88       55.41     35.74 o 
  -4  -8  15       10.22       23.73     55.34 o 
  -3  -8  15       23.65       16.99     15.89 o 
  -2  -8  15      416.18      350.18     52.77 o 
  -1  -8  15      331.05      309.46     34.59 o 
   0  -8  15      237.71      179.54     50.10 o 
   1  -8  15      458.44      435.87     11.22 o 
   2  -8  15      340.06      298.53     29.84 o 
  -5  -7  15      432.12      371.39     28.78 o 
  -4  -7  15       12.76       10.72     18.76 o 
  -3  -7  15        6.72        0.50     13.46 o 
  -2  -7  15      638.11      646.01     84.57 o 
  -1  -7  15      182.87      265.92     57.97 o 
   0  -7  15        2.02       -2.03     32.47 o 
   1  -7  15       12.31       22.01     10.77 o 
   2  -7  15      578.47      493.68     17.21 o 
   3  -7  15      322.27      311.60     34.22 o 
  -6  -6  15       54.89      102.51     26.37 o 
  -5  -6  15        1.70       25.11     36.13 o 
  -4  -6  15       48.12       58.74     23.23 o 
  -3  -6  15      420.90      438.35     19.77 o 
  -2  -6  15      771.47      778.09     15.66 o 
  -1  -6  15      182.88      214.55     25.27 o 
   0  -6  15       59.92       74.66     19.99 o 
   1  -6  15        3.36        7.29     31.47 o 
   2  -6  15       55.59      102.49     36.25 o 
   3  -6  15      173.47      170.94     40.02 o 
  -6  -5  15       63.83       68.67     11.93 o 
  -5  -5  15       93.39      145.38     20.90 o 
  -4  -5  15      388.26      380.64     31.43 o 
  -3  -5  15      641.91      594.28     85.15 o 
  -2  -5  15        4.98       16.97     20.47 o 
  -1  -5  15        8.02       13.97     18.95 o 
   0  -5  15        0.37       -4.69      4.69 o 
   1  -5  15      524.08      704.87     35.73 o 
   2  -5  15       20.46       15.61     19.77 o 
   3  -5  15       61.25       95.62     23.59 o 
  -7  -4  15       36.31       39.88     11.88 o 
  -6  -4  15      200.55      270.72     37.37 o 
  -5  -4  15      291.18      316.17     24.21 o 
  -4  -4  15      446.09      383.86     22.01 o 
  -3  -4  15      107.43      132.28     13.23 o 
  -2  -4  15        5.06       21.96     18.01 o 
  -1  -4  15        2.88        2.86      5.86 o 
   0  -4  15      145.45      147.83     23.54 o 
   1  -4  15       33.55       55.56     10.56 o 
   2  -4  15       45.75       30.65     33.01 o 
  -7  -3  15      252.69      322.63     56.71 o 
  -6  -3  15      223.88      164.35     18.63 o 
  -5  -3  15      416.27      413.28     41.73 o 
  -4  -3  15       86.95       71.80     34.47 o 
  -3  -3  15      102.51      102.71     29.70 o 
  -2  -3  15       19.85        9.11     26.86 o 
  -1  -3  15        6.05       13.70     10.75 o 
   0  -3  15      345.55      325.54     18.29 o 
   1  -3  15      755.93      707.46     19.81 o 
   2  -3  15      136.97      144.70     42.06 o 
  -7  -2  15       59.06       62.48     20.56 o 
  -6  -2  15      261.50      266.25     20.76 o 
  -5  -2  15       14.02        6.85      5.21 o 
  -4  -2  15        7.48       33.00     31.89 o 
  -3  -2  15       55.81       59.23     12.25 o 
  -2  -2  15       47.49       55.88     10.64 o 
  -1  -2  15       83.04      102.81     27.09 o 
   0  -2  15       37.44       24.30      2.78 o 
   1  -2  15      213.61      261.31     69.81 o 
   2  -2  15      288.14      257.64     32.37 o 
  -7  -1  15      234.61      320.92    102.80 o 
  -6  -1  15        7.90       16.51     30.21 o 
  -5  -1  15       23.59       14.74      7.90 o 
  -4  -1  15        2.01        0.03     22.24 o 
  -3  -1  15       63.63       49.48      3.02 o 
  -2  -1  15      810.05      729.19     16.01 o 
  -1  -1  15       30.65       32.64     47.33 o 
   0  -1  15      418.12      458.34     52.73 o 
   1  -1  15       28.63       44.60     28.83 o 
  -6   0  15        2.62       -2.80      2.80 o 
  -5   0  15      164.29      162.88     19.08 o 
  -4   0  15      170.49      160.26     31.23 o 
  -3   0  15       24.83       27.36      7.97 o 
  -2   0  15      192.23      178.03     30.28 o 
  -1   0  15      358.47      574.04     35.33 o 
   0   0  15       36.79       85.71     22.37 o 
  -5   1  15        0.42       13.39      3.35 o 
  -4   1  15       49.88       78.17     47.76 o 
  -3   1  15      251.15      228.87     47.12 o 
  -2   1  15      172.37      155.14      8.59 o 
  -2  -7  16      121.85      117.66     12.24 o 
  -1  -7  16       88.72      101.88     10.25 o 
  -3  -6  16        7.92        0.08      9.58 o 
  -2  -6  16        2.09       -4.72      4.72 o 
  -1  -6  16      465.79      447.24     42.04 o 
   0  -6  16      117.17      112.85     29.75 o 
  -4  -5  16       96.11       95.30     41.91 o 
  -3  -5  16        9.83       18.37     25.98 o 
  -2  -5  16      186.58      214.23     24.79 o 
  -1  -5  16        2.52       60.99     21.10 o 
   0  -5  16      109.40      103.17     18.96 o 
  -4  -4  16      642.21      794.29     37.86 o 
  -3  -4  16      132.82      147.31     26.25 o 
  -2  -4  16     1087.88      986.58     17.05 o 
  -1  -4  16       54.96       58.28     12.15 o 
   0  -4  16       24.17       33.61     35.02 o 
  -4  -3  16      193.69      188.99     18.56 o 
  -3  -3  16      349.41      342.93     33.34 o 
  -2  -3  16       35.19       29.73     22.51 o 
  -1  -3  16       45.76       63.15     25.85 o 
  -4  -2  16       51.74      159.34     44.06 o 
  -3  -2  16      605.45      815.32     48.32 o 
  -2  -2  16       23.41       28.12     22.94 o 
                                                 
